# Supplementary material for: Late-stage presentation with decompensated cirrhosis is alarmingly common but successful etiologic therapy allows for favorable clinical outcomes
Source: PLoS One. 2023 Aug 24;18(8):e0290352. doi: 10.1371/journal.pone.0290352 (PMC10449133; doi:10.1371/journal.pone.0290352)
Supplement: S2 File — (XLSX) [file pone.0290352.s002.xlsx]

## Sheet: Tabelle1
Q_source	Q_Aszites	Q_Fibroscran	Q_Varize	etiology	etiology_other	MELD (<10, 10-15, >15)	CPS	ALD	NAFLD	CHB	CHC	SVR12	St.p. CHC	CHD	HIV	1st_age	FU_age	1st_DM	1st_sex	1st_weight	1st_height	1st_BMI	HDL_low	LDL_high	trig_high	1st_any_complication	comp_ASC	comp_bleed	comp_HE	comp_SBP	comp_HCC	comp_PVT	1st_variceal_bleeding	1st_ascites	1st_SPB	FU_ascites	PMN	1st_HE	1st_HE_therapy	FU_HE	1st_bB	1st_bB_type	1st_diuretic	1st_HCC	FU_HCC	HCC_ever	PVT_ever	1st_PVT	FU_PVT
Aszites	1	0	0	NAFLD	NAFLD	10-15	B	0	1	0	0	0	0	0	0	60	#N/A	1	1	90	1.75	29.3878	1	1	0	1	1	0	0	0	1	1	0	3	0	NA	35	1	0	NA	2	Carvedilol	furo/spir	1	NA	1	1	1	NA
Aszites	1	0	0	ALD	ALD	lesser10	B	1	0	0	0	0	0	0	0	61	62	1	1	122	1.75	39.8367	1	0	0	1	1	0	0	0	0	1	0	3	0	3	144	1	0	1	2	Propranolol	furo/spir	0	0	0	1	3	known
Aszites	1	0	0	viral	viral	greater15	C	0	0	0	0	0	1	0	0	29	#N/A	0	0	62	1.65	22.7732	1	1	1	1	1	0	0	1	0	0	0	2	1	NA	3622	1	0	1	0		furo/spir	0	NA	0	0	0	NA
Aszites	1	0	0	ALD	ALD	greater15	C	1	0	0	0	0	0	0	0	32	33	0	1	66	1.73	22.0522	1	1	1	1	1	0	1	0	0	0	0	2	0	1	42	3	Colidimin, Hepamerz	1	0	none	furo/spir	0	0	0	0	0	0
Aszites	1	0	0	ALD	ALD	10-15	C	1	0	0	0	0	0	0	0	70	71	0	1	65	1.68	23.03	1	0	0	1	1	0	0	0	0	0	0	3	0	3	43	1	0	1	1		furo/spir	0	NA	0	0	0	NA
Aszites	1	0	0	ALD	ALD	greater15	B	1	0	0	0	0	0	0	0	55	56	0	0	77	1.6	30.0781	1	0	1	1	1	0	0	0	0	0	0	3	0	1	3	1	0	1	0		furo/spir	0	0	0	0	0	0
Varize	1	0	0	ALD	ALD	greater15	C	1	0	0	0	0	0	0	0	68	71	0	1			#N/A	1	0	0	1	1	1	0	0	0	0	1	2	0	3	22	1	0	2	3	Carvedilol	spir	0	0	0	0	0	0
Aszites	1	1	1	ALD + viral	ALD + viral	10-15	B	1	0	0	1	0	0	0	0	53	54	0	0	65.5	1.63	24.6528	1	0	0	1	1	0	0	1	0	0	0	2	1	2	20460	1	0	1	2	Carvedilol	furo/spir	0	0	0	0	0	0
Varize	1	0	0	ALD	ALD	greater15	C	1	0	0	0	0	0	0	0	26	31	0	0	48.3	1.67	17.3187	1	1	1	1	1	0	0	0	0	0	0	2	0	2	10	1	0	1	0		furo/spir	0	0	0	0	0	0
Aszites	1	0	0	ALD + viral	ALD + viral	10-15	B	1	0	1	0	0	0	0	0	60	63	2	1	95	1.7	32.872	1	0	0	1	1	0	1	0	0	0	0	2	0	3	7	2	Hepamerz	2	1	Carvedilol	furo/spir	0	0	0	0	0	0
Aszites	1	0	0	ALD	ALD	greater15	C	1	0	0	0	0	0	0	0	73	74	0	0	76	1.6	29.6875	1	0	0	1	1	0	0	0	0	0	0	2	0	3	38	1	0	2	0		furo/spir	0	0	0	1	0	1
Aszites	1	0	0	ALD	ALD	greater15	C	1	0	0	0	0	0	0	0	63	63	0	0	78	1.68	27.6361	0	0	0	1	1	0	0	0	0	0	0	3	0	3	22	1	0	1	0		none	0	NA	0	0	0	NA
Aszites	1	0	0	ALD	ALD	10-15	B	1	0	0	0	0	0	0	0	53	53	0	1	112	1.9	31.0249	1	0	0	1	1	0	0	0	0	0	0	3	0	3	26	1	0	1	0		furo/spir	0	NA	0	0	0	NA
Varize	1	0	0	ALD	ALD	greater15	C	1	0	0	0	0	0	0	0	56	#N/A	0	1	100	1.77	31.9193	1	0	1	1	1	0	1	0	0	0	0	3	0	3	57	2	Hepamerz, Laevolac	2	2	Carvedilol	spir	0	NA	0	0	0	NA
Fibroscan	0	1	0	viral	viral	10-15	A	0	0	0	1	1	0	0	0	40	41	0	0	NA	NA	#N/A	0	0	0	0	0	0	0	0	0	0	0	1	0	1	NA	1	0	1	0		none	0	NA	0	0	0	NA
Fibroscan	0	1	0	viral	viral	lesser10	A	0	0	0	1	1	0	0	0	47	50	0	1	NA	NA	#N/A	1	0	1	0	0	0	0	0	0	0	0	1	0	1	NA	1	0	1	0		none	0	0	0	0	0	0
Fibroscan	0	1	0	viral	viral	10-15	A	0	0	0	1	1	0	0	0	46	48	0	0	NA	NA	#N/A	1	0	0	0	0	0	0	0	0	0	0	1	0	1	NA	1	0	1	0		none	0	0	0	0	0	0
Fibroscan	0	1	0	viral	viral	lesser10	A	0	0	0	1	1	0	0	0	54	57	0	0	72.5	NA	#N/A	1	0	1	0	0	0	0	0	0	0	0	1	0	1	NA	1	0	1	0		none	0	0	0	0	0	0
Fibroscan	0	1	0	viral	viral	lesser10	A	0	0	0	1	1	0	0	0	61	62	0	0	NA	NA	#N/A	0	0	0	0	0	0	0	0	0	0	0	1	0	1	NA	1	0	1	0		none	0	NA	0	0	0	NA
Fibroscan	0	1	0	viral	viral	Fehler	B	0	0	0	1	0	0	0	0	79	80	0	0	75	1.6	29.2969	0	0	0	0	0	0	0	0	0	0	0	1	0	1	NA	1	0	1	0	Bisoprolol	none	0	0	0	0	0	0
Fibroscan	0	1	0	viral	viral	lesser10	A	0	0	0	1	1	0	0	0	50	51	0	0	55	1.68	19.487	0	1	0	0	0	0	0	0	0	0	0	1	0	malignant	NA	1	0	1	0		none	0	0	0	0	0	0
Fibroscan	0	1	0	viral	viral	lesser10	A	0	0	0	1	1	0	0	0	47	48	2	0	75	1.55	31.2175	0	0	0	0	0	0	0	0	0	0	0	1	0	1	NA	1	0	1	0		none	0	NA	0	0	0	NA
Fibroscan	0	1	0	viral	viral	lesser10	A	0	0	0	1	1	0	0	0	57	57	0	1	NA	NA	#N/A	0	0	0	0	0	0	0	0	0	0	0	1	0	1	NA	1	0	1	0		none	0	NA	0	0	0	NA
Fibroscan	0	1	0	ALD + viral	ALD + viral	lesser10	A	1	0	0	1	0	0	0	0	34	37	0	1	82	1.83	24.4857	0	0	0	0	0	0	0	0	0	0	0	1	0	1	NA	1	0	1	2	Propranolol	furo/spir	0	0	0	0	0	0
Fibroscan	0	1	0	ALD + viral	ALD + viral	lesser10	A	1	0	0	1	0	0	0	0	53	54	2	1	78	1.74	25.763	0	0	0	0	0	0	0	0	0	0	0	1	0	1	NA	1	laevolac	1	0	Carvedilol	furo/spir	0	NA	0	0	0	NA
Fibroscan	0	1	0	viral	viral	lesser10	A	0	0	0	1	1	0	0	0	36	37	0	1	85	1.78	26.8274	0	0	0	0	0	0	0	0	0	0	0	1	0	1	NA	1	0	1	0		none	0	NA	0	0	0	NA
Fibroscan	0	1	0	viral	viral	lesser10	A	0	0	0	1	1	0	0	0	39	39	0	1	NA	NA	#N/A	0	1	1	0	0	0	0	0	0	0	0	1	0	1	NA	1	0	1	0		none	0	0	0	0	0	0
Fibroscan	0	1	0	viral	viral	greater15	B	0	0	0	1	1	0	0	0	38	41	0	1	92	1.87	26.309	0	0	0	1	1	0	1	0	0	0	0	2	0	3	252	2	Colidimin, Hepamerz, Laevolac	3	2	Carvedilol	furo/spir	0	0	0	1	0	1
Fibroscan	0	1	0	ALD + viral	ALD + viral	10-15	A	1	0	0	1	0	0	0	0	49	49	0	1	NA	NA	#N/A	0	0	1	0	0	0	0	0	0	0	0	1	0	1	NA	1	0	1	0		none	0	NA	0	0	0	NA
Fibroscan	0	1	0	ALD + viral	ALD + viral	lesser10	A	1	0	0	1	0	0	0	0	51	52	0	0	88	1.73	29.4029	0	1	1	0	0	0	0	0	0	0	0	1	0	1	NA	1	0	1	0		none	0	NA	0	0	0	NA
Fibroscan	0	1	0	viral	viral	greater15	B	0	0	0	1	1	0	0	0	55	57	0	1	80	1.7	27.6817	1	0	0	1	1	0	0	0	0	0	0	2	0	1	NA	1	0	1	1	Carvedilol	furo/spir	0	NA	0	0	0	NA
Fibroscan	0	1	0	ALD + viral	ALD + viral	lesser10	A	1	0	0	1	0	0	0	0	47	47	0	1	100	NA	#N/A	0	1	0	0	0	0	0	0	0	0	0	1	0	1	NA	1	0	NA	0		none	0	NA	0	0	0	NA
Fibroscan	0	1	0	viral	viral	lesser10	A	0	0	0	1	0	0	0	0	54	54	0	1	86	1.81	26.2507	0	1	0	0	0	0	0	0	0	0	0	1	0	1	NA	1	0	1	0	Bisoprolol	none	0	NA	0	0	0	NA
Fibroscan	0	1	0	viral	viral	lesser10	A	0	0	0	1	1	0	0	0	50	53	1	1	79	NA	#N/A	1	1	0	0	0	0	0	0	0	0	0	1	0	1	NA	1	0	1	0		none	0	NA	0	0	0	NA
Fibroscan	0	1	0	ALD + viral	ALD + viral	lesser10	A	1	0	0	1	0	0	0	0	43	43	0	1	90	1.67	32.2708	1	0	1	0	0	0	0	0	0	0	0	1	0	1	NA	1	0	1	0		none	0	NA	0	0	0	NA
Fibroscan	0	1	0	ALD + viral	ALD + viral	lesser10	A	1	0	0	1	0	0	0	0	42	44	0	1			#N/A	0	0	0	0	0	0	0	0	0	0	0	1	0	2	NA	1	0	1	0		none	0	0	0	0	0	0
Fibroscan	0	1	0	viral	viral	lesser10	A	0	0	0	1	0	0	0	0	58	#N/A	0	1	80	1.73	26.7299	0	0	0	0	0	0	0	0	0	0	0	1	0	1	NA	1	0	1	0		none	0	NA	0	0	0	NA
Fibroscan	0	1	0	viral	viral	10-15	A	0	0	0	1	1	0	0	0	45	48	0	1	88	1.98	22.4467	0	0	0	0	0	0	0	0	0	0	0	1	0	1	NA	1	0	1	0		none	0	0	0	0	0	0
Fibroscan	0	1	0	viral	viral	lesser10	A	0	0	0	1	1	0	0	0	61	64	0	1	72	NA	#N/A	0	1	0	0	0	0	0	0	0	0	0	1	0	1	NA	1	0	1	0		none	0	0	0	0	0	0
Fibroscan	0	1	0	viral	viral	lesser10	A	0	0	0	1	1	0	0	0	24	26	0	1	NA	NA	#N/A	0	0	0	0	0	0	0	0	0	0	0	1	0	1	NA	1	0	1	0		none	0	NA	0	0	0	NA
Fibroscan	0	1	0	viral	viral	lesser10	A	0	0	0	1	1	0	0	0	51	54	0	0	NA	NA	#N/A	1	0	0	0	0	0	0	0	0	0	0	1	0	1	NA	1	0	1	0		none	0	0	0	0	0	0
Fibroscan	0	1	0	viral	viral	10-15	B	0	0	0	1	1	0	0	0	48	51	0	1	85	1.87	24.3072	1	0	1	1	1	0	0	0	0	0	0	2	0	3	14	1	0	2	1	Carvedilol	furo/spir	0	1	1	0	0	0
Fibroscan	0	1	0	viral	viral	lesser10	A	0	0	0	1	0	0	0	0	51	53	0	1	74.3	1.68	26.3251	0	0	0	0	0	0	0	0	0	0	0	1	0	1	NA	1	0	1	0		none	0	0	0	0	0	0
Fibroscan	0	1	0	viral	viral	Fehler	B	0	0	0	1	1	0	0	0	33	33	0	1	67	1.79	20.9107	1	0	1	1	0	0	1	0	0	0	0	1	0	1	NA	2	Colidimin, Laevolac	1	0		none	0	0	0	0	0	0
Fibroscan	0	1	0	viral	viral	lesser10	A	0	0	0	1	1	0	0	0	31	34	0	0	77	1.63	28.9811	0	0	0	0	0	0	0	0	0	0	0	1	0	1	NA	1	0	1	0		none	0	0	0	0	0	0
Fibroscan	0	1	0	viral	viral	lesser10	A	0	0	0	1	1	0	0	0	38	39	0	1	NA	NA	#N/A	1	0	1	0	0	0	0	0	0	0	0	1	0	1	NA	1	0	1	0		none	0	0	0	0	0	0
Fibroscan	0	1	0	viral	viral	lesser10	A	0	0	0	1	1	0	0	0	54	56	0	1	92	1.78	29.0367	0	0	0	0	0	0	0	0	0	0	0	1	0	1	NA	1	0	1	0		none	0	1	1	0	0	0
Fibroscan	0	1	0	viral	viral	lesser10	A	0	0	0	1	0	0	0	0	43	#N/A	0	1	51	1.79	15.9171	1	0	0	0	0	0	0	0	0	0	0	1	0	NA	NA	1	0	NA	0		none	0	0	0	0	0	0
Fibroscan	0	1	0	viral	viral	10-15	A	0	0	0	1	0	0	0	0	80	81	0	0	53	1.62	20.1951	0	0	0	0	0	0	0	0	1	0	0	1	0	1	NA	1	0	1	0		none	1	known	1	0	0	0
Fibroscan	0	1	0	NAFLD	NAFLD	Fehler	B	0	1	0	0	0	0	0	0	57	61	0	1	85	1.68	30.1162	1	0	0	0	0	0	0	0	0	0	0	1	0	1	NA	1	0	1	0		none	0	0	0	0	0	0
Fibroscan	0	1	0	ALD + viral	ALD + viral	lesser10	A	1	0	0	1	0	0	0	0	41	42	0	1	60	1.83	17.9163	1	0	0	0	0	0	0	0	0	0	0	1	0	1	NA	1	0	1	0		furo	0	0	0	0	0	0
Fibroscan	0	1	0	viral	viral	lesser10	A	0	0	0	1	1	0	0	0	42	43	0	1	NA	NA	#N/A	1	0	1	0	0	0	0	0	0	0	0	1	0	1	NA	1	0	1	0		none	0	0	0	0	0	0
Fibroscan	0	1	0	viral	viral	lesser10	A	0	0	0	1	1	0	0	0	46	47	0	1	NA	NA	#N/A	0	0	0	0	0	0	0	0	0	0	0	1	0	1	NA	1	0	1	0		none	0	0	0	0	0	0
Fibroscan	0	1	0	viral	viral	lesser10	A	0	0	0	1	1	0	0	0	50	51	0	1	79	1.82	23.8498	1	0	0	0	0	0	0	0	0	0	0	1	0	1	NA	1	0	1	0		none	0	NA	0	0	0	NA
Fibroscan	0	1	0	viral	viral	lesser10	A	0	0	0	1	0	0	0	0	85	86	0	1	NA	NA	#N/A	0	0	0	0	0	0	0	0	0	0	0	1	0	1	NA	1	0	1	0		none	0	NA	0	0	0	NA
Fibroscan	0	1	1	viral	viral	Fehler	B	0	0	0	1	0	0	0	0	44	44	0	1	85	1.85	24.8356	1	0	0	0	0	0	0	0	0	0	0	1	0	2	NA	1	0	1	0		none	0	NA	0	0	0	NA
Fibroscan	0	1	0	ALD + viral	ALD + viral	lesser10	B	1	0	0	1	0	0	0	0	56	59	2	1	NA	NA	#N/A	0	0	0	1	1	0	0	0	0	0	0	2	0	2	NA	1	0	1	2	Carvedilol	furo/spir	NA	NA	0	0	NA	NA
Fibroscan	0	1	0	viral	viral	lesser10	A	0	0	0	1	1	0	0	0	51	52	0	1	NA	NA	#N/A	0	1	1	0	0	0	0	0	0	0	0	1	0	1	NA	1	0	1	0		none	0	NA	0	0	0	NA
Fibroscan	0	1	0	viral	viral	10-15	A	0	0	0	1	1	0	0	0	63	65	0	1	NA	NA	#N/A	1	1	0	0	0	0	0	0	0	0	0	1	0	1	NA	1	0	1	0		none	0	0	0	0	0	0
Fibroscan	0	1	0	ALD + viral	ALD + viral	Fehler	B	1	0	0	1	0	0	0	0	30	31	0	1	NA	NA	#N/A	1	0	0	0	0	0	0	0	0	0	0	1	0	NA	NA	1	0	NA	0		none	0	NA	0	0	0	NA
Fibroscan	0	1	0	viral	viral	10-15	A	0	0	0	1	1	0	0	0	58	61	0	1	NA	NA	#N/A	1	0	1	0	0	0	0	0	0	0	0	1	0	1	NA	1	0	1	0		none	0	0	0	0	0	0
Fibroscan	0	1	0	viral	viral	10-15	A	0	0	0	1	1	0	0	0	61	63	0	1	NA	NA	#N/A	0	0	0	0	0	0	0	0	0	0	0	1	0	1	NA	1	0	1	0		none	0	NA	0	0	0	NA
Fibroscan	0	1	0	viral	viral	lesser10	A	0	0	0	1	1	0	0	0	42	43	0	1	90	1.85	26.2966	1	0	1	0	0	0	0	0	0	0	0	1	0	1	NA	1	0	1	0		none	0	NA	0	0	0	NA
Fibroscan	0	1	0	viral	viral	10-15	A	0	0	0	1	1	0	0	0	74	75	0	1	NA	NA	#N/A	0	1	1	0	0	0	0	0	0	0	0	1	0	1	NA	1	0	1	0		none	0	0	0	0	0	0
Fibroscan	0	1	0	viral	viral	lesser10	A	0	0	0	1	1	0	0	0	52	54	0	1	NA	NA	#N/A	0	0	0	0	0	0	0	0	0	0	0	1	0	1	NA	1	0	1	0		none	0	0	0	0	0	0
Fibroscan	0	1	0	viral	viral	Fehler	B	0	0	0	1	1	0	0	0	50	53	0	1	NA	NA	#N/A	1	0	0	0	0	0	0	0	0	0	0	1	0	1	NA	1	0	1	0		none	0	0	0	0	0	0
Fibroscan	0	1	0	viral	viral	lesser10	A	0	0	0	1	1	0	0	0	28	28	0	1	NA	NA	#N/A	0	0	0	0	0	0	0	0	0	0	0	1	0	NA	NA	1	0	NA	0		none	0	NA	0	0	0	NA
Fibroscan	0	1	0	NAFLD + viral	NAFLD + viral	10-15	A	0	1	0	1	0	0	0	0	54	57	0	1	103	1.84	30.423	1	1	1	0	0	0	0	0	0	0	0	1	0	1	NA	1	0	1	0		none	0	0	0	0	0	0
Fibroscan	0	1	0	viral	viral	lesser10	A	0	0	0	1	1	0	0	0	51	52	0	1	52	1.68	18.424	0	0	0	0	0	0	0	0	0	0	0	1	0	1	Na	1	0	1	0		none	0	0	0	0	0	0
Fibroscan	0	1	0	viral	viral	lesser10	A	0	0	0	1	1	0	0	0	64	64	1	1	NA	NA	#N/A	1	0	1	0	0	0	0	0	0	0	0	1	0	1	NA	1	0	1	0		none	0	NA	0	0	0	NA
Fibroscan	0	1	0	viral	viral	Fehler	B	0	0	0	1	0	0	0	0	18	#N/A	0	0	68	1.63	25.5937	1	0	1	0	0	0	0	0	0	0	0	1	0	1	NA	1	0	NA	0		none	0	0	0	0	0	0
Fibroscan	0	1	0	viral	viral	10-15	A	0	0	0	1	0	0	0	0	60	61	0	1			#N/A	0	0	0	0	0	0	0	0	0	0	0	1	0	1	NA	1	0	1	0		none	0	NA	0	0	0	NA
Fibroscan	0	1	0	viral	viral	10-15	A	0	0	0	1	1	0	0	0	57	59	0	0	NA	NA	#N/A	0	0	0	0	0	0	0	0	0	0	0	1	0	1	NA	1	0	1	0		none	0	0	0	0	0	0
Fibroscan	0	1	0	viral	viral	lesser10	A	0	0	0	1	1	0	0	0	54	55	0	1	NA	NA	#N/A	0	0	0	0	0	0	0	0	0	0	0	1	0	1	NA	1	0	1	0		none	0	NA	0	0	0	NA
Fibroscan	0	1	0	NAFLD + viral	NAFLD + viral	lesser10	A	0	1	0	1	0	0	0	0	56	58	0	1	93.4	1.75	30.498	0	0	0	0	0	0	0	0	0	0	0	1	0	1	NA	1	0	1	0	Carvedilol	spir	0	0	0	0	0	0
Fibroscan	0	1	0	viral	viral	lesser10	A	0	0	0	1	1	0	0	0	31	33	0	1	100	1.8	30.8642	1	0	0	0	0	0	0	0	0	0	0	1	0	1	NA	1	0	1	0		none	0	0	0	0	0	0
Fibroscan	0	1	0	viral	viral	lesser10	A	0	0	0	1	1	0	0	0	46	47	0	1	NA	NA	#N/A	0	1	1	0	0	0	0	0	0	0	0	1	0	1	NA	1	0	1	0		none	0	0	0	0	0	0
Fibroscan	0	1	0	viral	viral	lesser10	B	0	0	0	1	1	0	0	0	57	58	0	1	NA	NA	#N/A	0	0	0	1	1	0	0	0	0	0	0	2	0	2	NA	1	0	1	0		furo/spir	0	0	0	0	0	0
Fibroscan	0	1	0	viral	viral	lesser10	A	0	0	0	1	1	0	0	1	37	37	0	1	75	1.71	25.6489	1	0	0	0	0	0	0	0	0	0	0	1		1	NA	1	0	1	0		none	0	NA	0	0	0	NA
Fibroscan	0	1	0	viral	viral	greater15	A	0	0	0	1	0	0	0	0	39	40	0	1	NA	NA	#N/A	1	1	1	0	0	0	0	0	0	0	0	1	0	1	NA	1	0	1	0		none	0	NA	0	0	0	NA
Fibroscan	0	1	0	viral	viral	10-15	A	0	0	0	1	0	0	0	0	57	57	0	1	NA	NA	#N/A	0	0	0	0	0	0	0	0	0	0	0	1	0	1	NA	1	0	1	0		none	0	NA	0	0	0	NA
Fibroscan	0	1	0	viral	viral	lesser10	A	0	0	0	1	0	0	0	0	76	77	2	0	75	1.63	28.2284	0	0	0	0	0	0	0	0	0	0	0	1	0	1	NA	1	0	1	0		none	0	NA	0	0	0	NA
Fibroscan	0	1	1	viral	viral	lesser10	A	0	0	0	1	0	0	0	0	74	78	0	1	64	1.71	21.8871	0	0	0	0	0	0	0	0	0	0	0	1	0	1	NA	1	0	1	2	Propranolol	none	0	0	0	0	0	0
Fibroscan	0	1	0	viral	viral	lesser10	A	0	0	0	1	1	0	0	0	58	60	1	1	85	1.72	28.7317	1	1	1	0	0	0	0	0	0	0	0	1	0	1	NA	1	0	1	0		none	0	0	0	0	0	0
Fibroscan	0	1	0	viral	viral	Fehler	B	0	0	0	1	1	0	0	0	51	52	0	1	NA	NA	#N/A	1	1	0	0	0	0	0	0	0	0	0	1	0	1	NA	1	0	1	0		none	0	NA	0	0	0	NA
Fibroscan	0	1	0	viral	viral	10-15	A	0	0	0	1	0	0	0	0	68	68	0	0	NA	NA	#N/A	1	1	1	0	0	0	0	0	0	0	0	1	0	1	NA	1	0	1	0		none	0	NA	0	0	0	NA
Fibroscan	0	1	0	viral	viral	lesser10	A	0	0	0	1	1	0	0	0	55	55	0	1	NA	NA	#N/A	0	0	0	0	0	0	0	0	0	0	0	1	0	1	NA	1	0	1	0		none	0	NA	0	0	0	NA
Fibroscan	0	1	0	viral	viral	lesser10	A	0	0	0	1	1	0	0	0	46	48	0	1	NA	NA	#N/A	1	0	1	0	0	0	0	0	0	0	0	1	0	1	NA	1	0	1	0		none	0	NA	0	0	0	NA
Fibroscan	0	1	0	viral	viral	lesser10	A	0	0	0	1	1	0	0	0	53	55	0	0	57	1.62	21.7193	0	0	0	0	0	0	0	0	0	0	0	1	0	1	NA	1	0	1	0		none	0	0	0	0	0	0
Fibroscan	0	1	1	viral	viral	greater15	A	0	0	0	1	1	0	0	0	44	48	0	1	103	1.75	33.6327	1	0	0	0	0	0	0	0	0	0	0	1	0	1	NA	1	0	1	0		furo	0	0	0	0	0	0
Fibroscan	0	1	0	viral	viral	lesser10	A	0	0	0	1	1	0	0	0	64	69	0	0	54	1.6	21.0937	0	1	0	1	1	0	0	0	0	0	0	2	0	2	NA	1	0	1	0		spir	0	0	0	0	0	0
Fibroscan	0	1	0	viral	viral	lesser10	A	0	0	0	1	1	0	0	0	51	52	1	1	72	1.7	24.9135	0	1	1	0	0	0	0	0	0	0	0	1	NA	NA	NA	1	0	NA	NA	NA	NA	0	NA	0	0	0	NA
Fibroscan	0	1	1	viral	viral	10-15	B	0	0	0	1	0	0	0	0	57	57	0	1	68	1.83	20.3052	1	1	0	1	1	0	0	0	0	0	0	3	NA	3	NA	1	0	1	2	Carvedilol	furo/spir	0	0	0	0	0	0
Fibroscan	0	1	0	viral	viral	lesser10	A	0	0	0	1	1	0	0	0	45	#N/A	0	1	NA	NA	#N/A	1	0	0	0	0	0	0	0	0	0	0	1	NA	1	NA	1	0	1	NA	NA	NA	0	0	0	0	0	0
Fibroscan	0	1	1	viral	viral	10-15	B	0	0	0	1	1	0	0	0	47	48	0	1	90	1.78	28.4055	0	0	0	1	0	0	1	0	0	0	0	1	NA	1	NA	2	Hepamerz	1	4	Carvedilol	NA	0	0	0	1	0	1
Fibroscan	0	1	0	viral	viral	10-15	A	0	0	0	1	0	0	0	0	37	39	0	1	65	1.65	23.8751	1	0	0	0	0	0	0	0	0	0	0	1	NA	1	NA	1	0	1	NA	NA	NA	0	0	0	0	0	0
Fibroscan	0	1	0	viral	viral	10-15	B	0	0	0	1	1	0	0	0	60	61	0	0	NA	NA	#N/A	0	0	0	1	0	0	1	0	0	0	0	1	NA	1	NA	2	Colidimin	1	NA	NA	furo/spir	0	0	0	0	0	0
Fibroscan	0	1	0	viral	viral	10-15	A	0	0	0	1	0	0	0	0	40	43	0	1	NA	NA	#N/A	0	0	0	0	0	0	0	0	0	0	0	1	NA	1	NA	1	0	1	0	NA	NA	0	NA	0	0	0	NA
Fibroscan	0	1	0	viral	viral	lesser10	A	0	0	0	1	0	0	0	0	54	54	0	0	54	1.74	17.8359	1	0	1	0	0	0	0	0	0	0	0	1	NA	1	NA	1	0	1	0	NA	NA	0	NA	0	0	0	NA
Fibroscan	0	1	0	ALD + viral	ALD + viral	10-15	A	1	0	0	1	0	0	0	0	46	47	0	1	76	1.81	23.1983	0	0	0	0	0	0	0	0	0	0	0	1	NA	1	NA	1	0	1	0	NA	NA	0	0	0	0	0	0
Fibroscan	0	1	0	viral	viral	lesser10	A	0	0	0	1	1	0	0	0	45	46	0	1	60	1.74	19.8177	1	0	1	0	0	0	0	0	0	0	0	1	NA	1	NA	1	0	1	0	NA	NA	0	0	0	0	0	0
Fibroscan	0	1	0	viral	viral	greater15	C	0	0	0	1	1	0	0	0	52	53	2	1	82	1.68	29.0533	1	0	0	1	1	0	0	0	0	0	0	2	NA	1	NA	1	0	1	0	SBB	NA	0	0	0	0	0	0
Fibroscan	0	1	0	viral	viral	10-15	A	0	0	0	1	1	0	0	0	44	45	0	1	82	1.7	28.3737	1	1	0	0	0	0	0	0	0	0	0	1	NA	1	NA	1	0	1	0	NA	NA	0	NA	0	0	0	NA
Fibroscan	0	1	1	ALD + viral	ALD + viral	10-15	A	1	0	0	1	0	0	0	0	51	53	1	1	80	1.72	27.0416	0	0	0	0	0	0	0	0	0	0	0	1	NA	1	NA	1	0	1	2	Carvedilol	furo/spir	0	0	0	0	0	0
Fibroscan	0	1	0	viral	viral	lesser10	A	0	0	0	1	1	0	0	0	48	50	0	1	77	1.78	24.3025	1	0	1	0	0	0	0	0	0	0	0	1	NA	1	NA	1	0	1	NA	NA	NA	0	0	0	0	0	0
Fibroscan	0	1	0	viral	viral	lesser10	A	0	0	0	1	1	0	0	0	43	45	0	1	74	1.76	23.8895	0	0	1	0	0	0	0	0	0	0	0	1	NA	1	NA	1	0	1	0	NA	NA	0	0	0	0	0	0
Fibroscan	0	1	0	viral	viral	Fehler	B	0	0	0	1	0	0	0	0	61	#N/A	0	1	NA	NA	#N/A	0	1	1	0	0	0	0	0	0	0	0	1	NA	NA	NA	1	0	NA	NA	NA	NA	NA	NA	0	0	NA	NA
Fibroscan	0	1	0	ALD + viral	ALD + viral	lesser10	A	1	0	0	1	0	0	0	0	38	#N/A	0	0	NA	NA	#N/A	1	1	1	0	0	0	0	0	0	0	0	1	NA	NA	NA	1	0	NA	NA	NA	NA	0	NA	0	0	0	NA
Fibroscan	0	1	0	viral	viral	10-15	A	0	0	1	0	0	0	0	0	35	38	0	0	62	1.62	23.6244	0	0	0	0	0	0	0	0	0	0	0	1	NA	1	NA	1	0	1	0	NA	NA	0	0	0	0	0	0
Fibroscan	0	1	0	NAFLD + viral	NAFLD + viral	lesser10	A	0	1	0	1	0	0	0	0	66	67	0	1	124	1.8	38.2716	0	0	1	0	0	0	0	0	0	0	0	1	NA	1	NA	1	0	1	NA	0	NA	0	0	0	0	0	0
Fibroscan	0	1	0	viral	viral	lesser10	A	0	0	0	1	1	0	0	0	77	80	1	0	56	1.42	27.7723	0	0	0	1	1	0	0	0	0	0	0	2	NA	1	NA	1	0	1	NA	0	NA	0	0	0	0	0	0
Fibroscan	0	1	1	ALD	ALD	10-15	A	1	0	0	0	0	0	0	0	41	45	0	1	78	1.7	26.9896	0	0	0	0	0	0	0	0	0	0	0	1	NA	1	NA	1	0	1	1	NA	NA	0	0	0	0	0	0
Fibroscan	0	1	0	viral	viral	10-15	A	0	0	1	0	0	0	1	0	32	35	0	1	85	1.81	25.9455	0	0	0	0	0	0	0	0	0	0	0	1	0	1	NA	1	0	1	0		none	0	0	0	0	0	0
Fibroscan	0	1	0	viral	viral	10-15	B	0	0	0	1	0	0	0	0	43	#N/A	0	0	82	1.7	28.3737	1	0	0	0	0	0	0	0	0	0	0	1	0	NA	NA	1	0	NA	0		none	0	NA	0	0	0	NA
Fibroscan	0	1	0	viral	viral	lesser10	A	0	0	0	1	1	0	0	0	39	41	0	0	69	1.58	27.6398	0	0	0	0	0	0	0	0	0	0	0	1	0	NA	NA	1	0	1	0	none		0	0	0	0	0	0
Fibroscan	0	1	0	viral	viral	lesser10	A	0	0	0	1	1	0	0	0	50	51	0	1	NA	NA	#N/A	0	0	0	0	0	0	0	0	0	0	0	1	0	1	NA	1	0	1	0	none		0	0	0	0	0	0
Fibroscan	0	1	0	viral	viral	lesser10	A	0	0	0	1	1	0	0	0	58	61	0	1	NA	NA	#N/A	0	1	0	0	0	0	0	0	0	0	0	1	0	1	NA	1	0	1	NA	NA	NA	0	0	0	0	0	0
Fibroscan	0	1	0	viral	viral	greater15	B	0	0	1	0	0	0	0	0	38	40	0	1	77	1.8	23.7654	1	0	0	1	1	0	0	0	0	0	0	2	NA	2	NA	1	0	1	0	none	none	0	0	0	0	0	0
Fibroscan	0	1	0	viral	viral	lesser10	A	0	0	0	1	1	0	0	0	80	81	1	0	NA	NA	#N/A	0	0	0	0	0	0	0	0	0	0	0	1	0	1	NA	1	0	1	NA	none		0	0	0	0	0	0
Fibroscan	0	1	1	viral	viral	Fehler	B	0	0	0	1	1	0	0	0	36	39	0	1	NA	NA	#N/A	0	0	0	0	0	0	0	0	0	0	0	1	NA	1	NA	1	0	1	NA	none		0	0	0	0	0	0
Fibroscan	0	1	0	viral	viral	lesser10	B	0	0	0	1	1	0	0	0	54	56	0	0	NA	NA	#N/A	0	0	0	1	1	0	0	0	0	0	0	2	0	2	NA	1	0	1	0	none	none	0	0	0	0	0	0
Fibroscan	0	1	0	viral	viral	Fehler	C	0	0	1	1	0	0	0	0	60	61	0	1	57.2	1.76	18.4659	0	0	0	1	1	0	1	0	0	0	0	2	0	2	NA	3	Laevolac	1	0	none	none	0	0	0	0	0	0
Fibroscan	0	1	0	viral	viral	lesser10	A	0	0	0	1	1	0	0	0	47	49	0	1	64	1.8	19.7531	0	0	0	0	0	0	0	0	0	0	0	1	0	1	NA	1	0	1	0	none	none	0	0	0	0	0	0
Fibroscan	0	1	0	viral	viral	10-15	B	0	0	0	1	1	0	0	0	58	59	0	0	86.5	1.62	32.9599	1	0	0	1	1	0	0	0	0	0	0	2	0	2	NA	1	0	1	4	carvedilol	none	0	0	0	0	0	0
Fibroscan	0	1	0	viral	viral	lesser10	A	0	0	0	1	0	0	0	0	44	45	0	1	NA	NA	#N/A	1	1	1	0	0	0	0	0	0	0	0	1	0	NA	NA	1	0	1	NA	none	none	0	0	0	0	0	0
Fibroscan	0	1	0	viral	viral	lesser10	A	0	0	0	1	1	0	0	0	49	51	0	1	NA	NA	#N/A	0	0	0	0	0	0	0	0	0	0	0	1	0	1	NA	1	0	1	0	none	none	0	0	0	0	0	0
Fibroscan	0	1	0	viral	viral	lesser10	A	0	0	0	1	1	0	0	0	63	64	1	0	NA	NA	#N/A	0	0	0	1	1	0	0	0	0	0	0	2	0	1	NA	1	0	1	0	none	none	0	0	0	0	0	0
Fibroscan	0	1	0	viral	viral	Fehler	B	0	0	0	1	1	0	0	0	51	52	0	1	NA	NA	#N/A	0	1	1	0	0	0	0	0	0	0	0	1	0	1	NA	1	0	1	0	none	none	0	0	0	0	0	0
Fibroscan	0	1	0	viral	viral	lesser10	A	0	0	0	1	1	0	0	0	39	41	0	1	NA	NA	#N/A	0	0	0	0	0	0	0	0	0	0	0	1	0	1	NA	1	0	1	0	none	none	0	0	0	0	0	0
Fibroscan	0	1	0	viral	viral	lesser10	A	0	0	0	1	1	0	0	0	50	50	0	1	NA	NA	#N/A	1	1	1	0	0	0	0	0	0	0	0	1	0	1	NA	1	0	1	0	none	none	0	0	0	0	0	0
Fibroscan	0	1	0	viral	viral	lesser10	A	0	0	0	1	1	0	0	0	67	68	1	0	NA	NA	#N/A	0	0	0	0	0	0	0	0	0	0	0	1	0	1	NA	1	0	1	4	carvedilol	none	0	0	0	0	0
Fibroscan	0	1	1	viral	viral	10-15	A	0	0	0	1	1	0	0	0	53	#N/A	0	1	NA	NA	#N/A	0	1	0	0	0	0	0	0	0	0	0	1	0	NA	NA	1	0	NA	NA	NA	NA	0	NA	0	0	0	NA
Fibroscan	0	1	0	viral	viral	lesser10	A	0	0	0	1	0	0	0	0	52	53	1	1	72	1.7	24.9135	0	1	0	0	0	0	0	0	0	0	0	1	0	1	NA	1	0	1	0	none	none	0	0	0	0	0
Fibroscan	0	1	0	ALD + viral	ALD + viral	lesser10	A	1	0	0	1	0	0	0	0	52	53	0	1	NA	NA	#N/A	0	0	1	0	0	0	0	0	0	0	0	1	NA	1	NA	1	0	1	2	Carvedilol	none	0	0	0	0	0	0
Fibroscan	0	1	0	ALD + viral	ALD + viral	lesser10	A	1	0	0	1	0	0	0	0	34	35	0	1	88	1.93	23.6248	0	0	0	0	0	0	0	0	0	0	0	1	NA	1	NA	1	0	1	NA	none	none	0	NA	0	0	0	NA
Fibroscan	0	1	0	viral	viral	10-15	A	0	0	0	1	1	0	0	0	57	58	0	1	90	1.7	31.1419	0	0	0	0	0	0	0	0	0	0	0	1	NA	NA	NA	1	0	1	NA	none	none	0	NA	0	0	0	NA
Fibroscan	0	1	0	viral	viral	lesser10	A	0	0	0	1	1	0	0	0	44	45	1	1	85	1.78	26.8274	1	0	1	0	0	0	0	0	0	0	0	1	NA	1	NA	1	0	1	NA	none	none	0	0	0	0	0	0
Fibroscan	0	1	1	viral	viral	10-15	B	0	0	0	1	1	0	0	0	78	78	1	1	57.6	1.73	19.2455	0	0	0	1	1	0	0	0	0	0	0	2	0	3	13	1	0	2	2	Carvedilol	furo/spir	0	NA	0	0	0	NA
Fibroscan	0	1	0	viral	viral	10-15	A	0	0	1	1	0	0	0	0	45	47	0	1	NA	NA	#N/A	0	0	0	0	0	0	0	0	0	0	0	1	NA	1	NA	1	0	1	NA	none	NA	0	NA	0	0	0	NA
Fibroscan	0	1	0	viral	viral	lesser10	A	0	0	0	1	1	0	0	0	50	51	0	0	68	NA	#N/A	0	0	0	0	0	0	0	0	0	0	0	1	NA	1	NA	1	0	1	NA	none	none	0	0	0	0	0	0
Fibroscan	0	1	0	ALD + viral	ALD + viral	lesser10	A	1	0	0	1	0	0	0	1	49	51	0	1	NA	NA	#N/A	0	0	0	1	0	NA	0	0	0	0	NA	1	NA	NA	NA	1	0	1	NA	NA	NA	0	NA	0	0	NA	NA
Fibroscan	0	1	0	ALD + viral	ALD + viral	lesser10	A	1	0	0	1	0	0	0	0	43	#N/A	0	1	81	1.76	26.1493	0	0	0	0	0	0	0	0	0	0	0	1	NA	1	NA	1	0	1	0	none	none	0	0	0	0	0	0
Fibroscan	0	1	1	viral	viral	10-15	B	0	0	0	1	1	0	0	0	77	78	0	0	58	1.62	22.1003	0	0	0	1	1	0	0	0	0	0	0	2	NA	1	NA	1	0	1	0	none	none	0	1	1	0	0	0
Fibroscan	0	1	0	viral	viral	10-15	B	0	0	0	1	1	0	0	0	53	55	0	0	74	1.65	27.1809	1	0	0	1	1	0	0	0	0	0	0	2	NA	2	NA	1	0	1	0	none	furo/spir	0	0	0	0	0	0
Fibroscan	0	1	1	viral	viral	10-15	A	0	0	0	1	1	0	0	0	43	45	0	1	97	1.76	31.3146	1	1	1	0	0	0	0	0	0	0	0	1	NA	1	NA	1	0	1	0	none	none	0	0	0	0	0	0
Fibroscan	0	1	0	viral	viral	lesser10	A	0	0	0	1	1	0	0	0	38	#N/A	0	1	NA	NA	#N/A	0	0	0	0	0	0	0	0	0	0	0	1	NA	NA	NA	1	0	1	0	SBB	none	0		0	0	0
Fibroscan	0	1	0	other	kryptogen	10-15	B	0	0	0	0	0	0	0	0	69	#N/A	0	1	93	1.83	27.7703	1	0	1	1	1	0	0	0	0	0	0	2		NA	NA	1	0	1	0	none	furo/spir	0		0	0	0
Fibroscan	0	1	0	viral	viral	lesser10	A	0	0	0	1	1	0	0	0	43	44	0	1	95	1.76	30.6689	0	0	1	1	1	0	0	0	0	0	0	2	NA	NA	NA	1	0	NA	0	none	spir	0	NA	0	0	NA	NA
Fibroscan	0	1	0	viral	viral	lesser10	A	0	0	0	1	1	0	0	0	55	56	0	0	72	1.76	23.2438	0	0	1	0	0	0	0	0	0	0	0	1	0	1	NA	1	0	1	0		none	0	0	0	0	0	0
Fibroscan	0	1	0	viral	viral	lesser10	A	0	0	0	1	1	0	0	0	31	32	0	1	NA	NA	#N/A	0	0	1	0	0	0	0	0	0	0	0	1	0	1	NA	1	0	1	0		none	0	NA	0	0	0	NA
Varize	0	1	1	ALD	ALD	10-15	A	1	0	0	0	0	0	0	0	55	56	2	1	89	1.78	28.0899	0	0	0	0	0	0	0	0	0	0	0	1	0	1	NA	1	0	1	0		none	0	0	0	0	0	0
Fibroscan	0	1	0	viral	viral	lesser10	A	0	0	0	1	1	0	0	0	31	32	0	1	NA	NA	#N/A	0	1	1	0	0	0	0	0	0	0	0	1	0	1	NA	1	0	1	0		none	0	NA	0	0	0	NA
Fibroscan	0	1	1	ALD	ALD	greater15	B	1	0	0	0	0	0	0	0	55	57	0	1	75	1.78	23.6713	1	0	0	0	0	0	0	0	0	0	0	1	0	1	NA	1	0	1	0		none	0	NA	0	0	0	NA
Fibroscan	0	1	0	ALD + viral	ALD + viral	lesser10	A	1	0	0	1	0	0	0	0	56	56	0	1	NA	NA	#N/A	0	0	0	0	0	0	0	0	0	0	0	1	0	1	NA	1	0	1	0		none	0	0	0	0	0	0
Fibroscan	0	1	0	NAFLD	NAFLD	lesser10	A	0	1	0	0	0	0	0	0	72	#N/A	1	0	72	1.6	28.125	0	1	1	0	0	0	0	0	0	0	0	1	0	NA	NA	1	0	NA	0	Nebivolol (kardial)	none	0	NA	0	0	0	NA
Fibroscan	0	1	0	ALD + viral	ALD + viral	10-15	A	1	0	0	1	0	0	0	0	55	56	0	1	NA	NA	#N/A	0	0	0	0	0	0	0	0	0	0	0	1	0	1	NA	1	0	1	0		none	0	0	0	0	0	0
Fibroscan	0	1	0	ALD + viral	ALD + viral	lesser10	A	1	0	0	1	0	0	0	0	45	45	0	1	80	1.72	27.0416	1	1	1	0	0	0	0	0	0	0	0	1	0	1	NA	1	0	1	0		none	0	NA	0	0	0	NA
Fibroscan	0	1	1	ALD + viral	ALD + viral	greater15	C	1	0	0	1	0	0	0	0	45	46	0	1	63	1.67	22.5896	1	0	1	1	0	0	1	0	0	0	0	1	0	1	NA	2	Laevolac	2	0		none	0	0	0	0	0	0
Fibroscan	0	1	0	viral	viral	10-15	A	0	0	0	1	1	0	0	0	49	50	0	1	NA	NA	#N/A	1	1	0	0	0	0	0	0	0	0	0	1	0	1	NA	1	0	1	0		none	0	0	0	0	0	0
Fibroscan	0	1	0	viral	viral	lesser10	A	0	0	0	1	1	0	0	0	47	48	0	1	NA	NA	#N/A	1	0	1	0	0	0	0	0	0	0	0	1	0	1	NA	1	0	1	0		none	0	NA	0	0	0	NA
Fibroscan	0	1	0	viral	viral	lesser10	A	0	0	0	1	1	0	0	0	39	39	0	1	95	NA	#N/A	1	1	0	0	0	0	0	0	0	0	0	1	0	1	NA	1	0	1	0		none	0	0	0	0	0	0
Fibroscan	0	1	0	viral	viral	lesser10	A	0	0	0	1	1	0	0	0	36	#N/A	0	1	NA	NA	#N/A	1	1	0	0	0	0	0	0	0	0	0	1	0	NA	NA	1	0	NA	0		none	0	NA	0	0	0	NA
Fibroscan	0	1	0	ALD	ALD	greater15	A	1	0	0	0	0	0	0	0	30	#N/A	0	1	96	1.87	27.4529	0	0	0	0	0	0	0	0	0	0	0	1	0	NA	NA	1	0	NA	0		none	0	NA	0	0	0	NA
Fibroscan	0	1	0	other	NAFLD + Hemochromatosis	lesser10	A	0	1	0	0	0	0	0	0	65	65	0	0	84	1.63	31.6158	0	1	1	0	0	0	0	0	0	0	0	1	0	1	NA	1	0	1	0		none	0	NA	0	0	0	NA
Fibroscan	0	1	0	ALD	ALD	greater15	B	1	0	0	0	0	0	0	0	68	#N/A	0	0	58	1.6	22.6562	1	0	1	0	0	0	0	0	0	0	0	1	0	NA	NA	1	0	NA	0		none	0	NA	0	0	0	NA
Fibroscan	0	1	0	ALD	ALD	10-15	B	1	0	0	0	0	0	0	0	54	#N/A	0	0	NA	NA	#N/A	1	1	1	0	0	0	0	0	0	0	0	1	0	NA	NA	1	0	NA	0		none	0	NA	0	0	0	NA
Fibroscan	0	1	0	viral	viral	lesser10	A	0	0	0	1	1	0	0	0	53	54	0	1	NA	NA	#N/A	1	1	0	0	0	0	0	0	0	0	0	1	0	1	NA	1	0	1	0		none	0	0	0	0	0	0
Fibroscan	0	1	0	viral	viral	lesser10	A	0	0	1	1	0	0	0	0	42	#N/A	0	1	NA	NA	#N/A	0	0	0	0	0	0	0	0	0	0	0	1	0	1	NA	1	0	1	0		none	0	NA	0	0	0	NA
Fibroscan	0	1	0	viral	viral	lesser10	A	0	0	0	1	1	0	0	0	54	55	0	1	NA	NA	#N/A	1	0	1	0	0	0	0	0	0	0	0	1	0	1	NA	1	0	1	0		none	0	0	0	0	0	0
Fibroscan	0	1	0	NAFLD + viral	NAFLD + viral	lesser10	A	0	1	0	1	0	0	0	0	39	40	0	1	100	1.8	30.8642	1	0	1	0	0	0	0	0	0	0	0	1	0	1	NA	1	0	1	0		none	0	NA	0	0	0	NA
Fibroscan	0	1	0	other	kryptogen	lesser10	A	0	0	0	0	0	0	0	0	63	63	0	1	105	1.75	34.2857	1	1	1	1	1	0	0	0	0	0	0	2	0	2	NA	1	0	1	2	Carvedilol	furo/spir	0	NA	0	0	0	NA
Fibroscan	0	1	0	viral	viral	lesser10	A	0	0	0	1	1	0	0	0	37	37	0	0	NA	NA	#N/A	0	0	0	0	0	0	0	0	0	0	0	1	0	1	NA	1	0	1	0		none	0	NA	0	0	0	NA
Fibroscan	0	1	0	viral	viral	10-15	A	0	0	0	1	1	0	0	0	44	45	0	1	NA	NA	#N/A	1	0	0	0	0	0	0	0	0	0	0	1	0	1	NA	1	0	1	0		none	0	0	0	0	0	0
Fibroscan	0	1	0	viral	viral	lesser10	A	0	0	0	1	0	0	0	0	52	#N/A	0	1	NA	NA	#N/A	0	0	0	0	0	0	0	0	0	0	0	1	0	NA	NA	1	0	NA	0		none	0	NA	0	0	0	NA
Fibroscan	0	1	0	viral	viral	lesser10	A	0	0	0	1	1	0	0	0	65	66	0	1	NA	NA	#N/A	0	0	0	0	0	0	0	0	0	0	0	1	0	1	NA	1	0	1	0		none	0	NA	0	0	0	NA
Fibroscan	0	1	0	viral	viral	lesser10	A	0	0	1	0	0	0	0	0	46	47	0	1	90	1.75	29.3878	0	1	0	0	0	0	0	0	0	0	0	1	0	1	NA	1	0	1	0		none	0	0	0	0	0	0
Fibroscan	0	1	0	ALD + viral	ALD + viral	lesser10	A	1	0	0	1	0	0	0	0	55	55	0	0	NA	NA	#N/A	0	0	0	0	0	0	0	0	0	0	0	1	0	1	NA	1	0	1	0		none	0	NA	0	0	0	NA
Fibroscan	0	1	0	ALD + viral	ALD + viral	lesser10	A	1	0	0	1	0	0	0	0	59	#N/A	0	1	NA	NA	#N/A	0	0	0	0	0	0	0	0	0	0	0	1	0	NA	NA	1	0	NA	0		none	0	NA	0	0	0	NA
Fibroscan	0	1	0	viral	viral	lesser10	A	0	0	0	1	1	0	0	0	53	54	0	0	NA	NA	#N/A	0	0	0	0	0	0	0	0	0	0	0	1	0	1	NA	1	0	1	0		none	0	NA	0	0	0	NA
Fibroscan	0	1	0	viral	viral	lesser10	A	0	0	0	1	1	0	0	0	37	38	0	1	NA	NA	#N/A	0	0	0	0	0	0	0	0	0	0	0	1	0	1	NA	1	0	1	0		none	0	0	0	0	0	0
Fibroscan	0	1	0	viral	viral	lesser10	A	0	0	0	1	1	0	0	0	36	37	0	0	52	1.71	17.7832	1	0	1	0	0	0	0	0	0	0	0	1	0	1	NA	1	0	1	0		none	0	NA	0	0	0	NA
Fibroscan	0	1	0	viral	viral	lesser10	A	0	0	0	1	1	0	0	0	58	#N/A	0	0	NA	NA	#N/A	0	1	0	0	0	0	0	0	0	0	0	1	0	NA	NA	1	0	NA	0		none	0	Na	0	0	0	NA
Fibroscan	0	1	0	viral	viral	10-15	B	0	0	0	1	0	0	0	0	64	64	2	1	NA	NA	#N/A	0	0	1	0	0	0	0	0	0	0	0	1	0	1	NA	1	0	1	0		none	0	NA	0	0	0	NA
Fibroscan	0	1	0	ALD + viral	ALD + viral	10-15	A	1	0	0	1	0	0	0	0	48	49	0	1	NA	NA	#N/A	1	0	1	0	0	0	0	0	0	0	0	1	0	1	NA	1	0	1	0		none	0	NA	0	0	0	NA
Fibroscan	0	1	0	viral	viral	lesser10	A	0	0	0	1	1	0	0	0	43	44	0	1	NA	NA	#N/A	0	0	0	0	0	0	0	0	0	0	0	1	0	1	NA	1	0	1	0		none	0	NA	0	0	0	NA
Fibroscan	0	1	0	viral	viral	lesser10	A	0	0	0	1	1	0	0	0	60	61	0	0	80	1.68	28.3447	0	1	0	0	0	0	0	0	0	0	0	1	0	1	NA	1	0	1	0		none	0	0	0	0	0	0
Fibroscan	0	1	1	NAFLD	NAFLD	10-15	B	0	1	0	0	0	0	0	0	73	73	1	1	70	1.7	24.2215	0	0	0	1	1	0	0	0	0	0	0	3	0	2	130	1	0	1	0		none	0	NA	0	0	0	NA
Fibroscan	0	1	0	viral	viral	10-15	A	0	0	1	0	0	0	0	0	52	52	0	1	89	1.72	30.0838	0	0	0	0	0	0	0	0	0	0	0	1	0	1	NA	1	0	1	0		none	0	NA	0	0	0	NA
Fibroscan	0	1	0	viral	viral	lesser10	A	0	0	0	1	1	0	0	0	53	54	0	1	NA	NA	#N/A	0	0	0	0	0	0	0	0	0	0	0	1		1		1	0	1	0		none	0	NA	0	0	0	NA
Aszites	0	1	0	viral	viral	10-15	C	0	0	0	1	1	0	0	0	43	43	0	0	60	1.74	19.8177	1	0	0	1	1	0	1	0	0	0	0	3	0	3	36	2	Hepamerz	2	0		furo/spir	0	NA	0	0	0	NA
Fibroscan	0	1	0	ALD + viral	ALD + viral	10-15	A	1	0	0	1	0	0	0	0	55	56	0	1	NA	NA	#N/A	1	0	1	0	0	0	0	0	0	0	0	1	0	1	NA	1	0	1	0		none	0	NA	0	0	0	NA
Fibroscan	0	1	0	viral	viral	lesser10	A	0	0	0	1	1	0	0	0	56	56	0	1	NA	NA	#N/A	0	0	0	0	0	0	0	0	0	0	0	1	0	1	NA	1	0	1	0		none	0	NA	0	0	0	NA
Fibroscan	0	1	0	viral	viral	lesser10	A	0	0	1	0	0	0	0	0	46	46	0	1	78	1.73	26.0617	0	0	0	0	0	0	0	0	0	0	0	1	0	1	NA	1	0	1	0		none	0	NA	0	0	0	NA
Fibroscan	0	1	1	ALD + viral	ALD + viral	lesser10	A	1	0	0	1	0	0	0	0	61	61	0	0	64	NA	#N/A	1	0	1	0	0	0	0	0	0	0	0	1	0	1	NA	1	0	NA	2	Carvedilol	furo/spir	0	NA	0	0	0	NA
Fibroscan	0	1	0	viral	viral	lesser10	A	0	0	1	0	0	0	1	0	34	34	0	0	60	1.63	22.5827	1	0	1	0	0	0	0	0	0	0	0	1	0	1	NA	1	0	1	0		none	0	0	0	0	0	0
Varize	0	1	1	viral	viral	10-15	B	0	0	1	0	0	0	1	0	44	48	0	0	82	1.65	30.1194	1	0	0	0	0	0	0	0	0	0	0	1	0	1	NA	1	0	1	2	Carvedilol	none	0	0	0	0	0	0
Fibroscan	0	1	0	ALD + viral	ALD + viral	lesser10	A	1	0	0	1	0	0	0	0	56	#N/A	0	0	55	1.57	22.3133	1	1	1	0	0	0	0	0	0	0	0	1	0	NA	NA	1	0	NA	0		none	0	NA	0	0	0	NA
Fibroscan	0	1	0	viral	viral	10-15	A	0	0	0	1	1	0	0	0	60	60	1	0	77	1.67	27.6095	0	1	1	0	0	0	0	0	0	0	0	1	0	1	NA	1	0	1	0		none	0	NA	0	0	0	NA
Fibroscan	0	1	0	other	DILI	lesser10	A	0	0	0	0	0	0	0	0	68	68	0	0	73	1.68	25.8645	0	0	0	0	0	0	0	0	0	0	0	1	0	1	NA	1	0	1	0		none	0	NA	0	0	0	NA
Fibroscan	0	1	0	viral	viral	Fehler	B	0	0	0	1	1	0	0	0	47	#N/A	0	1	NA	NA	#N/A	1	0	0	0	0	0	0	0	0	0	0	1	0	NA	NA	1	0	NA	0		none	0	NA	0	0	0	NA
Fibroscan	0	1	1	ALD	ALD	greater15	B	1	0	0	0	0	0	0	0	53	#N/A	0	1	80	1.7	27.6817	1	0	0	0	0	0	0	0	0	0	0	1	0	NA	NA	1	0	NA	2	Propranolol	spir	0	NA	0	0	0	NA
Fibroscan	0	1	0	ALD	ALD	Fehler	C	1	0	0	0	0	0	0	0	26	#N/A	0	0	56	1.65	20.5693		1	1	1	1	0	1	0	0	0	0	2	0	NA	NA	2	Hepamerz, Laevolac	NA	0		furo/spir	0	NA	0	0	0	NA
Fibroscan	0	1	0	autoimmune & cholestatic	autoimmune	lesser10	A	0	0	0	0	0	0	0	0	75	#N/A	0	1	82	NA	#N/A	0	1	1	0	0	0	0	0	0	0	0	1	0	NA	NA	1	0	NA	0		none	0	NA	0	0	0	NA
Fibroscan	0	1	0	viral	viral	lesser10	A	0	0	0	1	1	0	0	0	46	46	0	1	NA	NA	#N/A	1	0	1	0	0	0	0	0	0	0	0	1	0	1	NA	1	0	1	0		none	0	NA	0	0	0	NA
Aszites	0	1	0	ALD	ALD	10-15	B	1	0	0	0	0	0	0	0	58	58	0	0	48	1.58	19.2277	1	1	0	1	1	0	1	0	0	0	0	3	0	1	25	2	Hepamerz	1	0		furo/spir	0	0	0	0	0	0
Fibroscan	0	1	0	viral	viral	lesser10	A	0	0	0	1	0	0	0	0	36	#N/A	1	1	NA	NA	#N/A	1	0	0	0	0	0	0	0	0	0	0	1	0	NA	NA	1	0	NA	0		none	0	NA	0	0	0	NA
Varize	0	0	1	autoimmune & cholestatic	cholestatic	greater15	C	0	0	0	0	0	0	0	0	81	#N/A	0	1	NA	NA	#N/A	1	1	0	1	1	0	1	0	0	0	0	2	0	NA	NA	3	Hepamerz	NA	1		furo/spir	0	NA	0	0	0	NA
Varize	0	0	1	ALD	ALD	greater15	B	1	0	0	0	0	0	0	0	71	#N/A	0	0	82	1.62	31.2452		1	0	0	0	0	0	0	0	0	0	1	0	NA	NA	1	0	2	2	Bisoprolol	none	0	NA	0	0	0	NA
Varize	0	0	1	ALD	ALD	greater15	C	1	0	0	0	0	0	0	0	60	63	0	0	55	1.65	20.202	1	0	0	1	1	0	0	0	0	0	0	2	0	1	82	1	0	1	2	Propranolol	furo/spir	0	NA	0	0	0	NA
Varize	0	0	1	ALD	ALD	greater15	B	1	0	0	0	0	0	0	0	58	58	0	0	54	1.64	20.0773	1	1	0	1	1	0	0	0	0	0	0	2	0	2	NA	1	0	1	0		furo/spir	0	NA	0	0	0	NA
Varize	0	0	1	ALD	ALD	10-15	B	1	0	0	0	0	0	0	0	56	60	0	1	84	1.7	29.0657	1	0	0	1	1	0	0	0	0	0	0	2	0	1	NA	1	0	1	4	Carvedilol	furo/spir	0	0	0	0	0	0
Varize	0	0	1	ALD	ALD	greater15	C	1	0	0	0	0	0	0	0	40	42	0	1	65	1.7	22.4913	1	1	0	1	1	0	0	0	0	0	0	3	0	1	9	1	0	1	2	Propranolol	furo/spir	0	0	0	0	0	0
Varize	0	0	1	ALD	ALD	10-15	B	1	0	0	0	0	0	0	0	55	55	0	1	214	1.76	69.0857	0	1	0	1	1	0	0	0	0	0	0	2	0	2	NA	1	0	1	2	Carvedilol	furo/spir	0	NA	0	0	0	NA
Varize	0	0	1	ALD	ALD	lesser10	A	1	0	0	0	0	0	0	0	63	64	0	1	NA	NA	#N/A	0	0	1	0	0	0	0	0	0	0	0	1	0	2	NA	1	0	1	2	Propranolol	none	0	0	0	0	0	0
Varize	0	0	1	ALD	ALD	greater15	B	1	0	0	0	0	0	0	0	56	#N/A	0	1	94	NA	#N/A	1	0	1	0	0	0	0	0	0	0	0	1	0	1	NA	1	0	1	2	Carvedilol	none	0	NA	0	0	0	NA
Varize	1	0	1	ALD	ALD	greater15	C	1	0	0	0	0	0	0	0	54	57	0	0	50	1.55	20.8117	1	0	0	1	1	0	0	0	0	0	0	3	0	3	15	1	0	1	0	none	furo/spir	0	0	0	0	0	0
Varize	0	0	1	ALD	ALD	10-15	A	1	0	0	0	0	0	0	0	28	#N/A	0	1	75	1.8	23.1481		1	0	1	1	1	0	0	0	0	1	2	0	NA	NA	1	0	NA	3	Carvedilol	spir	0	NA	0	0	0	NA
Varize	0	0	1	ALD	ALD	greater15	B	1	0	0	0	0	0	0	0	71	#N/A	0	0	63	1.56	25.8876	1	0	0	1	1	0	0	0	0	0	0	2	0	NA	42	1	0	NA	2	Carvedilol	furo/spir	0	NA	0	0	0	NA
Varize	0	0	1	viral	viral	greater15	A	0	0	1	0	0	0	0	0	64	66	0	1	90	1.7	31.1419	0	1	1	0	0	0	0	0	0	0	0	1	0	2	1	1	0	1	0	Carvedilol (aHT)	none	0	0	0	0	0	0
Varize	0	0	1	autoimmune & cholestatic	autoimmune	10-15	B	0	0	0	0	0	0	0	0	73	77	0	0	64	1.72	21.6333	0	1	0	1	1	0	0	0	0	0	0	3	0	1	26	1	0	1	2	Carvedilol	furo/spir	0	0	0	0	0	0
Varize	0	0	1	ALD	ALD	greater15	B	1	0	0	0	0	0	0	0	60	61	0	1	90	1.8	27.7778	1	1	1	1	1	0	0	0	0	0	0	2	0	NA	NA	1	0	NA	4	Carvedilol	furo/spir	0	NA	0	0	0	NA
Varize	0	1	1	ALD + viral	ALD + viral	greater15	B	1	0	0	1	0	0	0	0	39	40	0	1	NA	NA	#N/A		1	1	1	0	0	1	0	0	0	0	1	0	1	NA	2	Hepamerz	2	0		furo/spir	0	0	0	0	0	0
Varize	0	0	1	autoimmune & cholestatic	cholestatic	10-15	A	0	0	0	0	0	0	0	0	56	59	0	0	57	1.52	24.6711	0	0	0	0	0	0	0	0	0	0	0	1	0	1	NA	1	0	1	4	Carvedilol	none	0	0	0	0	0	0
Varize	0	0	1	ALD	ALD	10-15	B	1	0	0	0	0	0	0	0	55	59	0	0	79	1.72	26.7036	1	0	0	1	1	0	1	0	0	0	0	2	0	2	2	2	Hepamerz	2	4	Propranolol	furo/spir	0	0	0	0	0	0
Varize	0	1	1	NAFLD	NAFLD	10-15	A	0	1	0	0	0	0	0	0	68	72	1	1	101	1.82	30.4915	1	1	0	0	0	0	0	0	0	0	0	1	0	3	20	1	0	2	0		none	0	1	1	1	0	1
Varize	0	0	1	NAFLD	NAFLD + viral	lesser10	B	0	1	0	0	0	1	0	0	53	54	1	1	96.5	NA	#N/A	1	0	0	1	1	0	0	0	1	1	0	2	0	2	NA	1	0	1	0	SBB (Nebivolol)	none	1	known	1	1	1	known
Varize	0	0	1	ALD	ALD	10-15	B	1	0	0	0	0	0	0	0	54	57	0	1	73.4	NA	#N/A	0	0	0	1	1	1	0	0	0	0	1	2	0	1	11	1	0	1	3	carvedilol	furo/spir	0	0	0	0	0	0
Varize	0	0	1	ALD	ALD	greater15	C	1	0	0	0	0	0	0	0	66	66	0	1	90	1.84	26.5832	1	0	0	1	1	0	1	0	1	0	0	2	0	2	NA	2	Hepamerz	2	2	carvedilol	furo/spir	1	NA	1	0	0	NA
Varize	0	0	1	ALD	ALD	greater15	B	1	0	0	0	0	0	0	0	67	67	1	1	NA	NA	#N/A	1	1	1	1	0	0	1	0	0	0	0	1	0	1	NA	2	Colidimin, Laevolac	2	3	Propranolol	none	0	NA	0	0	0	NA
Varize	0	0	1	ALD + viral	ALD + viral	10-15	B	1	0	0	1	0	0	0	0	55	#N/A	0	1	86	1.8	26.5432	1	0	0	1	0	1	0	0	0	0	1	1	0	NA	NA	1	0	NA	3	carvedilol	furo/spir	0	NA	0	0	0	NA
Varize	0	0	1	autoimmune & cholestatic	cholestatic	lesser10	B	0	0	0	0	0	0	0	0	79	82	1	0	73	1.5	32.4444	1	0	0	1	1	1	0	0	0	0	1	2	0	3	16	1	0	1	3	carvedilol	none	0	0	0	0	0	0
Varize	1	0	1	ALD + viral	ALD + viral	10-15	C	1	0	0	1	0	0	0	0	66	66	0	1	97	1.72	32.788	1	0	0	1	1	0	1	0	1	0	0	3	0	3	21	2	Colidimin	2	2	Carvedilol	furo/spir	1	known	1	0	0	0
Varize	0	0	1	ALD	ALD	greater15	C	1	0	0	0	0	0	0	0	54	55	0	1	85	1.93	22.8194	0	1	0	1	1	0	1	0	0	0	0	2	0	2	NA	2	Colidimin	1	0		none	0	NA	0	0	0	NA
Varize	0	0	1	ALD	ALD	greater15	B	1	0	0	0	0	0	0	0	56	57	0	1	102	1.72	34.4781	1	0	1	0	0	0	0	0	0	0	0	1	0	2	NA	1	0	1	2	Carvedilol	furo/spir	0	0	0	0	0	0
Varize	0	1	1	viral	viral	greater15	C	0	0	0	1	0	0	0	0	39	39	0	1	82	1.82	24.7555	1	0	0	1	1	0	0	0	0	0	0	3	0	3	132	1	0	1	2	Carvedilol	furo/spir	0	NA	0	0	0	NA
Varize	1	0	1	ALD	ALD	lesser10	A	1	0	0	0	0	0	0	0	68	69	1	1	102	1.78	32.1929	0	0	0	1	1	0	0	0	1	0	0	2	0	3	27	1	0	1	0		spir	1	known	1	0	0	0
Varize	0	0	1	NAFLD	NAFLD	lesser10	A	0	1	0	0	0	0	0	0	41	45	0	1	121	1.71	41.3803	0	1	1	0	0	0	0	0	0	0	0	1	0	1	NA	1	0	1	0		none	0	0	0	0	0	0
Varize	0	0	1	ALD	ALD	10-15	A	1	0	0	0	0	0	0	0	68	72	0	0	77	1.67	27.6095	1	0	0	0	0	0	0	0	0	0	0	1	0	1	NA	1	0	1	0		none	0	0	0	0	0	0
Varize	0	0	1	ALD	ALD	greater15	B	1	0	0	0	0	0	0	0	51	54	0	1	92	1.9	25.4848	1	0	0	1	1	0	0	0	0	0	0	2	0	1	NA	1	0	1	2	carvedilol	furo	0	0	0	0	0	0
Varize	0	0	1	ALD	ALD	Fehler	C	1	0	0	0	0	0	0	0	79	80	0	0	62	1.62	23.6244	1	0	0	1	0	0	1	0	0	0	0	1	0	1	NA	2	Hepamerz	2	3	Carvedilol	furo/spir	0	NA	0	0	0	NA
Varize	0	0	1	ALD	ALD	lesser10	A	1	0	0	0	0	0	0	0	51	52	0	1	NA	NA	#N/A	0	0	0	0	0	0	0	0	0	0	0	1	0	1	NA	1	0	1	0		none	0	0	0	0	0	0
Varize	0	0	1	ALD	ALD	lesser10	A	1	0	0	0	0	0	0	0	33	#N/A	0	1	NA	NA	#N/A	0	0	1	0	0	0	0	0	0	0	0	1	0	NA	NA	1	0	NA	0		none	0	NA	0	0	0	NA
Varize	0	0	1	ALD	ALD	greater15	C	1	0	0	0	0	0	0	0	54	#N/A	0	1	71.4	NA	#N/A	1	0	0	1	1	0	0	0	0	0	0	3		NA	18	1	0	NA	0		furo/spir	0	NA	0	0	0	NA
Varize	0	0	1	ALD	ALD	10-15	C	1	0	0	0	0	0	0	0	58	#N/A	0	1	77	NA	#N/A	1	0	0	1	1	1	1	0	0	0	1	2	0	NA	NA	2	Colidimin, Hepamerz, Laevolac	NA	3	Carvedilol	furo/spir	0	NA	0	0	0	NA
Varize	0	0	1	ALD	ALD	lesser10	A	1	0	0	0	0	0	0	0	74	78	0	1	57.6	1.65	21.157	0	0	0	0	0	0	0	0	0	0	0	1	0	3	5	1	0	1	0		none	0	0	0	0	0	0
Varize	0	0	1	ALD	ALD	greater15	B	1	0	0	0	0	0	0	0	79	80	0	1	84	1.64	31.2314	1	0	1	0	0	0	0	0	0	1	0	1	0	2	NA	1	0	1	0		none	0	CCC	0	1	2	known
Varize	0	0	1	ALD	ALD	10-15	B	1	0	0	0	0	0	0	0	39	#N/A	0	1	89.5	NA	#N/A	1	0	0	1	0	1	0	0	0	0	1	1	0	NA	NA	1	0	NA	1		none	0	NA	0	0	0	NA
Varize	0	0	1	ALD	ALD	lesser10	A	1	0	0	0	0	0	0	0	57	#N/A	0	0	60	1.68	21.2585	0	0	0	0	0	0	0	0	0	0	0	1	0	NA	NA	1	0	NA	4	Carvedilol	none	0	NA	0	0	0	NA
Varize	0	0	1	ALD	ALD	greater15	C	1	0	0	0	0	0	0	0	79	#N/A	0	1	73.1	1.85	21.3587	1	0	1	1	1	0	1	0	0	0	0	2	0	NA	NA	2	Hepamerz, Laevolac	NA	2	Carvedilol	furo/spir	0	NA	0	0	0	NA
Varize	0	0	1	ALD	ALD	greater15	B	1	0	0	0	0	0	0	0	52	#N/A	0	1	70.8	NA	#N/A	0	0	0	1	0	1	0	0	0	1	1	1	0	NA	NA	1	0	NA	3	Propranolol	none	0	NA	0	1	2	NA
Varize	0	0	1	ALD + viral	ALD + viral	lesser10	A	1	0	1	0	0	1	0	0	44	44	0	1	70	1.75	22.8571	0	0	0	1	0	1	0	0	0	0	1	1	0	1	NA	1	0	1	1		none	NA	NA	0	0	NA	NA
Varize	0	0	1	ALD	ALD	greater15	C	1	0	0	0	0	0	0	0	67	68	0	1	84	1.7	29.0657	1	0	0	1	1	0	0	0	0	0	0	2	0	3	20	1	0	3	2	Carvedilol	furo/spir	0	0	0	0	0	0
Varize	0	0	1	NAFLD	NAFLD	10-15	A	0	1	0	0	0	0	0	0	64	#N/A	1	1	77	1.82	23.246	1	0	0	0	0	0	0	0	0	0	0	1	0	NA	NA	1	0	NA	0		none	0	NA	0	0	0	NA
Varize	0	0	1	ALD	ALD	10-15	B	1	0	0	0	0	0	0	0	50	51	0	1	110	1.93	29.531	1	0	0	0	0	0	0	0	0	0	0	1	0	1	NA	1	0	1	0		none	0	0	0	0	0	0
Varize	0	0	1	NAFLD	NAFLD	greater15	C	0	1	0	0	0	0	0	0	43	#N/A	0	1	131.2	1.79	40.9475	1	1	0	1	1	0	0	0	0	0	0	3	0	NA	NA	1	0	NA	0		none	0	NA	0	0	0	NA
Aszites	0	0	1	ALD + viral	ALD + viral	greater15	C	1	0	0	1	0	0	0	1	35	35	0	1	125	NA	#N/A	1	1	1	1	1	0	0	0	0	0	0	3	0	3	56	1	0	1	2	Carvedilol	furo/spir	0	NA	0	0	0	NA
Aszites	1	0	1	NAFLD + viral	NAFLD + viral	10-15	B	0	1	0	1	0	0	0	0	73	73	0	0	93	1.78	29.3524	1	0	0	1	1	0	0	0	1	0	0	2	0	3	29	1	0	2	2	Carvedilol	furo/spir	1	0	1	1	0	1
Varize	0	0	1	ALD	ALD	greater15	B	1	0	0	0	0	0	0	0	68	#N/A	0	0	82	1.72	27.7177	0	0	0	1	0	0	1	0	0	0	0	1	0	NA	NA	2	Laevolac	NA	4	Carvedilol	spir	0	NA	0	0	0	NA
Fibroscan	0	1	1	ALD + viral	ALD + viral	greater15	C	1	0	0	1	0	0	0	0	64	66	0	0	73.7	1.73	24.6249	1	0	0	1	1	0	0	0	0	0	0	2	0	1	NA	1	0	1	0		furo/spir	0	0	0	0	0	0
Varize	0	0	1	ALD	ALD	greater15	C	1	0	0	0	0	0	0	0	59	#N/A	0	0	56.5	NA	#N/A	1	0	0	1	1	0	1	0	0	0	0	2	0	NA	NA	2	Hepamerz, Laevolac	NA	5		furo/spir	0	NA	0	0	0	NA
Varize	0	0	1	other	kryptogen	greater15	A	0	0	0	0	0	0	0	0	87	#N/A	2	1	80	1.7	27.6817	1	0	0	0	0	0	0	0	0	0	0	1	0	NA	NA	1	0	NA	3	Carvedilol	furo/spir	0	NA	0	0	0	NA
Aszites	0	0	1	ALD	ALD	10-15	B	1	0	0	0	0	0	0	0	72	76	0	1	64	1.69	22.4082	1	0	0	1	1	0	0	0	0	0	0	3	0	1	94	1	0	1	2	Carvedilol	furo/spir	0	0	0	0	0	0
Varize	0	0	1	ALD	ALD	10-15	B	1	0	0	0	0	0	0	0	40	42	0	1	NA	NA	#N/A	0	0	0	1	0	1	0	0	0	0	1	1	0	1	NA	1	0	1	3	Carvedilol	none	0	NA	0	0	0	NA
Aszites	0	0	1	autoimmune & cholestatic	cholestatic	10-15	B	0	0	0	0	0	0	0	0	65	#N/A	0	1	115.6	1.85	33.7765	0	0	0	1	1	0	0	0	0	0	0	2	0	NA	94	1	0	NA	2	Carvedilol	furo/spir	0	NA	0	0	0	NA
Varize	0	0	1	ALD	ALD	greater15	C	1	0	0	0	0	0	0	0	73	#N/A	0	1	NA	NA	#N/A	1	0	0	1	1	1	1	0	1	0	1	2	0	NA	NA	2	Laevolac	NA	death		furo/spir	1	NA	1	0	0	NA
Varize	0	0	1	ALD	ALD	greater15	C	1	0	0	0	0	0	0	0	71	72	0	1	90	1.77	28.7274	0	0	0	1	1	0	0	0	0	0	0	2	0	2	NA	1	0	1	0		furo/spir	0	0	0	0	0	0
Varize	0	0	1	ALD	ALD	lesser10	B	1	0	0	0	0	0	0	0	64	#N/A	1	1	65	1.8	20.0617		1	0	1	1	0	1	0	0	0	0	2	0	NA	NA	2	Hepamerz	NA	2	Carvedilol	furo/spir	0	NA	0	0	0	NA
Varize	0	0	1	ALD	ALD	greater15	C	1	0	0	0	0	0	0	0	59	#N/A	0	1	95	1.75	31.0204		1	0	1	0	1	0	0	0	0	1	1	0	NA	NA	1	0	NA	death		none	0	NA	0	0	0	NA
Varize	0	0	1	NAFLD	NAFLD	10-15	B	0	1	0	0	0	0	0	0	76	#N/A	0	1	102	1.8	31.4815	1	0	0	1	1	0	0	0	0	0	0	2	0	NA	NA	1	0	NA	0		furo	0	NA	0	0	0	NA
Varize	0	0	1	other	DILI	10-15	A	0	0	0	0	0	0	0	0	77	78	0	0	63	1.64	23.4236	0	0	0	0	0	0	0	0	0	0	0	1	0	1	NA	1	0	1	0		none	0	NA	0	0	0	NA
Varize	0	0	1	ALD + viral	ALD + viral	greater15	B	1	0	0	1	0	0	0	0	62	#N/A	2	0	NA	1.69	#N/A	1	0	1	1	0	1	0	0	0	1	1	1	0	NA	NA	1	0	NA	death		none	0	NA	0	1	2	NA
Varize	0	0	1	ALD	ALD	greater15	C	1	0	0	0	0	0	0	0	70	#N/A	0	1	71	1.73	23.7228	0	0	1	1	1	0	1	0	0	0	0	2	0	NA	18	2	Hepamerz	NA	death		none	0	NA	0	0	0	NA
Varize	0	0	1	viral	viral	greater15	C	0	0	0	1	1	0	0	0	54	56	0	0	105	1.78	33.1398	0	0	0	1	1	0	0	1	0	0	0	2	1	3	6334	1	0	2	0		furo/spir	0	0	0	0	0	0
Varize	0	0	1	ALD	ALD	10-15	B	1	0	0	0	0	0	0	0	41	42	0	1	52	1.6	20.3125	1	0	0	1	0	1	1	0	0	0	1	1	0	1	NA	2	Hepamerz, Laevolac	2	1		none	0	NA	0	0	0	NA
Varize	0	0	1	ALD + viral	ALD + viral	10-15	C	1	0	0	1	0	0	0	0	53	#N/A	0	1	75	1.8	23.1481	1	0	0	1	1	1	1	0	0	0	1	3	NA	NA	NA	3	Laevolac	NA	3	Carvedilol	furo/spir	0	NA	0	0	0	NA
Varize	0	0	1	ALD	ALD	greater15	C	1	0	0	0	0	0	0	0	62	66	0	1	100	1.72	33.8021	1	0	0	1	1	0	0	0	0	0	0	2	NA	1	NA	1	0	2	1	NA	NA	0	0	0	0	0	0
Varize	0	0	1	ALD	ALD	greater15	C	1	0	0	0	0	0	0	0	52	#N/A	1	1	106.4	NA	#N/A	1	0	0	1	1	0	1	1	0	0	0	3	1	NA	6167	3	Hepamerz, Laevolac	NA	0	NA	furo/spir	0	NA	0	0	0	NA
Varize	0	0	1	viral	viral	greater15	B	0	0	0	1	0	0	0	0	58	#N/A	2	1	49	NA	#N/A	1	0	0	1	1	0	0	0	0	0	0	3	0	1	19	1	0	NA	3	Carvedilol	furo/spir	0	NA	0	0	0	NA
Varize	0	0	1	ALD	ALD	greater15	C	1	0	0	0	0	0	0	0	45	#N/A	0	1	94.4	1.82	28.499	1	1	0	1	1	0	0	0	0	0	0	3	0	NA	17	1	0	NA	2	Carvedilol	furo/spir	0	NA	0	0	0	NA
Varize	0	0	1	ALD	ALD	greater15	C	1	0	0	0	0	0	0	0	60	#N/A	0	1	68	1.68	24.093	1	0	0	1	1	0	0	0	0	0	0	3	0	NA	25	1	0	NA	2	propranolol	furo/spir	0	NA	0	0	0	NA
Varize	0	0	1	ALD	ALD	lesser10	B	1	0	0	0	0	0	0	0	53	54	0	1	68	1.76	21.9525	1	0	0	1	1	0	0	0	0	0	0	3	0	1	9	1	0	1	4	Carvedilol	furo/spir	0	0	0	0	0	0
Varize	0	0	1	ALD	ALD	10-15	B	1	0	0	0	0	0	0	0	41	43	0	0	68.8	1.7	23.8062	1	0	0	1	1	1	0	0	0	0	1	2	NA	1	NA	1	0	1	2	NA	furo/spir	0	NA	0	0	0	NA
Varize	0	0	1	ALD	ALD	greater15	C	1	0	0	0	0	0	0	0	70	#N/A	0	1	111.6	1.74	36.8609	0	0	0	1	1	0	0	0	0	0	0	3		NA	NA	1	0	NA	0	NA	furo/spir	0	NA	0	0	0	NA
Varize	0	0	1	ALD	ALD	10-15	B	1	0	0	0	0	0	0	0	72	73	1	1	NA	NA	#N/A	0	1	0	1	1	0	0	0	0	0	0	2	NA	3	NA	1	0	2	2	carvedilol	furo	0	0	0	0	0	0
Varize	0	0	1	ALD	ALD	10-15	B	1	0	0	0	0	0	0	0	62	#N/A	1	1	101	1.88	28.5763	1	0	0	1	1	0	1	0	0	0	0	3	0	NA	192	2	Laevolac	NA	3	carvedilol	furo/spir	0	NA	0	0	0	NA
Varize	0	0	1	ALD	ALD	10-15	B	1	0	0	0	0	0	0	0	47	47	0	1	89	NA	#N/A	1	0	0	1	1	0	0	0	0	0	0	2	NA	NA	NA	1	0	1	4	carvedilol	furo/spir	0	NA	0	0	0	NA
Varize	0	0	1	ALD	ALD	10-15	A	1	0	0	0	0	0	0	0	66	69	0	1	72	1.75	23.5102	0	0	0	1	0	0	1	0	0	0	0	1	NA	1	NA	2	Colidimin, Laevolac	1	4	Carvedilol	Eplerenon	0	0	0	0	0	0
Varize	0	0	1	ALD + viral	ALD + viral	greater15	C	1	0	1	0	0	0	0	0	33	35	0	1	70	1.8	21.6049	1	0	0	1	1	0	1	0	0	0	0	3	0	1	58	3	NA	1	2	Carvedilol	furo/spir	0	0	0	0	0	0
Varize	0	0	1	ALD	ALD	lesser10	A	1	0	0	0	0	0	0	0	59	61	0	1	82	1.76	26.4721	0	0	0	0	0	0	0	0	0	0	0	1	NA	2	NA	1	0	2	4	Carvedilol	NA	0	0	0	0	0	0
Varize	0	0	1	ALD	ALD	greater15	C	1	0	0	0	0	0	0	0	68	#N/A	0	1	NA	NA	#N/A	1	0	0	1	1	0	0	1	0	0	0	3	1	NA	275	1	0	NA	2	carvedilol	furo/spir	0	NA	0	0	0	NA
Varize	0	0	1	ALD	ALD	greater15	C	1	0	0	0	0	0	0	0	68	#N/A	0	1	98	1.8	30.2469	1	1	0	1	1	0	1	0	0	0	0	3	0	NA	35	2	Laevolac	NA	0	NA	furo	NA	NA	0	0	NA	NA
Varize	0	0	1	ALD	ALD	10-15	C	1	0	0	0	0	0	0	0	54	#N/A	0	0	53	1.71	18.1252	1	0	0	1	1	0	0	0	0	0	0	3	0	NA	NA	1	0	NA	1	NA	NA	0	NA	0	0	0	NA
Varize	0	0	1	ALD	ALD	lesser10	A	1	0	0	0	0	0	0	0	70	71	1	1	105	1.74	34.6809	0	0	0	0	0	0	0	0	0	0	0	1	NA	3	NA	1	0	1	0	SBB	HCT	0	NA	0	0	0	NA
Varize	0	0	1	ALD	ALD	greater15	B	1	0	0	0	0	0	0	0	77	#N/A	0	1	71.8	1.62	27.3586	1	0	0	1	1	0	0	0	0	0	0	3	NA	NA	NA	1	0	NA	3	Carvedilol	spir	0	NA	0	0	0	NA
Varize	0	0	1	ALD	ALD	greater15	B	1	0	0	0	0	0	0	0	39	42	0	1	72	1.7	24.9135	1	0	0	1	1	0	0	0	1	0	0	2	NA	1	NA	1	0	1	2	Carvedilol	NA	1	known	1	0	0	0
Varize	0	0	1	ALD	ALD	greater15	C	1	0	0	0	0	0	0	0	66	66	0	0	60.2	1.66	21.8464	1	0	0	1	0	0	1	0	0	0	0	1	NA	1	NA	2	Colidimin, Hepamerz	2	3	Carvedilol	spir	0	0	0	0	0	0
Aszites	1	0	1	ALD	ALD	greater15	C	1	0	0	0	0	0	0	0	49	51	0	1	78.4	1.92	21.2674	1	0	0	1	1	0	0	0	0	0	0	3	0	3	NA	1	0	2	2	Carvedilol	furo/spir	0	NA	0	0	0	NA
Varize	0	0	1	ALD	ALD	greater15	B	1	0	0	0	0	0	0	0	77	79	0	0	56.5	1.65	20.753	0	0	0	1	0	0	1	0	0	0	0	1	NA	1	NA	2	Laevolac	1	2	Carvedilol	furo/spir	0	0	0	0	0	0
Varize	0	0	1	ALD	ALD	lesser10	A	1	0	0	0	0	0	0	0	45	#N/A	0	1	119.8	1.88	33.8954	0	1	0	1	0	1	0	0	0	0	1	1	NA	NA	NA	1	0	NA	1	NA	NA	0	NA	0	0	0	NA
Varize	0	0	1	ALD	ALD	10-15	C	1	0	0	0	0	0	0	0	59	59	0	1	77	1.75	25.1429	1	1	0	1	1	0	1	0	0	0	0	2	NA	2	NA	3	NA	NA	2	carvedilol	NA	0	0	0	0	0	0
Varize	0	0	1	ALD	ALD	greater15	C	1	0	0	0	0	0	0	0	25	25	0	1	60	1.66	21.7738	1	0	0	1	1	0	0	0	0	0	0	2	NA	NA	NA	1	0	NA	2	carvedilol	NA	0	NA	0	0	0	NA
Varize	0	0	1	ALD	ALD	greater15	B	1	0	0	0	0	0	0	0	68	70	1	1	83	1.83	24.7843	0	0	0	0	0	0	0	0	0	0	0	1	NA	1	NA	1	0	1	1	NA	NA	0	0	0	0	0	0
Varize	0	0	1	ALD	ALD	greater15	C	1	0	0	0	0	0	0	0	48	48	0	1	91	1.79	28.4011	1	0	1	1	1	0	0	0	0	0	0	3	NA	1	NA	1	0	1	2	carvedilol	furo/spir	0	NA	0	0	0	NA
Varize	0	0	1	viral	viral	lesser10	A	0	0	1	0	0	0	0	0	51	52	0	1	95	1.83	28.3675	1	0	1	0	0	0	0	0	0	0	0	1	NA	2	NA	1	0	1	1	NA	NA	0	0	0	0	0	0
Varize	0	0	1	ALD	ALD	greater15	C	1	0	0	0	0	0	0	0	54	57	0	1	126	1.8	38.8889	1	0	0	1	1	0	0	0	0	0	0	3	NA	1	NA	1	0	1	2	carvedilol	furo/spir	0	0	0	0	0	0
Varize	0	0	1	ALD	ALD	greater15	C	1	0	0	0	0	0	0	0	63	#N/A	0	0	70	1.72	23.6614	1	1	0	1	1	0	0	0	0	0	0	2	0	NA	NA	1	0	NA	2	Carvedilol	furo/spir	0	NA	0	0	0	NA
Varize	0	0	1	ALD + viral	ALD + viral	greater15	B	1	0	0	1	0	0	0	0	57	57	0	1	68	1.71	23.255	1	0	0	0	0	0	0	0	1	0	0	1	0	1	NA	1	0	1	3	Carvedilol	none	1	NA	1	0	0	NA
Varize	0	0	1	NAFLD	NAFLD	greater15	C	0	1	0	0	0	0	0	0	64	65	1	1	84	1.6	32.8125	1	0	0	1	1	0	1	0	0	0	0	3	0	3	8	3	Hepamerz, Laevolac	2	0		furo/spir	0	NA	0	0	0	NA
Varize	0	0	1	ALD	ALD	10-15	B	1	0	0	0	0	0	0	0	79	#N/A	0	0	75	1.63	28.2284	1	0	0	1	1	0	0	0	0	0	0	3	0	NA	10	1	0	NA	1	Carvedilol	furo/spir	0	NA	0	0	0	NA
Varize	0	0	1	ALD	ALD	greater15	C	1	0	0	0	0	0	0	0	69	#N/A	1	1	78	1.7	26.9896		1	0	1	1	1	0	0	0	0	1	2	0	NA	26	1	0	NA	death		furo	0	NA	0	0	0	NA
Varize	0	0	1	ALD	ALD	10-15	A	1	0	0	0	0	0	0	0	73	#N/A	0	1	82.6	1.67	29.6174	0	1	1	0	0	0	0	0	0	0	0	1	0	NA	NA	1	0	NA	0	none	furo/spir	0	0	0	0	0	0
Varize	0	0	1	ALD	ALD	greater15	B	1	0	0	0	0	0	0	0	71	71	2	1	88.2	1.66	32.0075	1	0	1	1	1	0	0	1	0	0	0	2	1	2	2885	1	0	1	2	carvedilol	furo/spir	0	0	0	0	0	0
Varize	0	0	1	ALD	ALD	greater15	C	1	0	0	0	0	0	0	0	62	65	0	0	53.5	1.69	18.7318	1	1	0	1	1	0	0	0	0	0	0	3	0	1	29	1	0	1	1	none	furo/spir	0	0	0	0	0
Varize	0	0	1	ALD	ALD	10-15	B	1	0	0	0	0	0	0	0	75	78	2	0	37	1.62	14.0985	0	0	0	1	1	0	0	0	0	0	0	2	NA	NA	NA	1	0	1	2	propranolol	none	0	0	0	0	0	0
Varize	0	0	1	ALD	ALD	greater15	C	1	0	0	0	0	0	0	0	57	#N/A	0	1	77	1.75	25.1429	0	0	0	1	1	0	0	0	0	0	0	2	0	NA	NA	1	0	NA	2	carvedilol	none	0	0	0	0	0	0
Varize	0	0	1	other	Leberteilresektion	10-15	A	0	0	0	0	0	0	0	0	66	69	0	1	67	1.57	27.1816		1	1	0	0	0	0	0	0	0	0	1	NA	1	NA	1	0	1	0	none	none	0	0	0	0	0	0
Varize	0	0	1	ALD	ALD	greater15	C	1	0	0	0	0	0	0	0	59	61	0	1	77.7	1.72	26.2642	1	1	1	0	0	0	0	0	0	0	0	1	0	NA	NA	1	0	1	0	none	furo/spir	0	0	0	0	0	0
Varize	0	0	1	ALD	ALD	greater15	C	1	0	0	0	0	0	0	0	65	66	0	0	52	1.6	20.3125	1	1	0	1	1	0	0	0	0	0	0	3	0	1	33	1	0	1	4	carvedilol	furo/spir	0	0	0	0	0	0
Varize	0	0	1	ALD + viral	ALD + viral	greater15	C	1	0	0	1	0	0	0	0	62	63	0	1	100	1.76	32.2831	0	0	0	1	1	0	0	0	0	0	0	2	0	2	11	1	0	2	5	none	furo	0	1	1	1	0	1
Varize	0	0	1	other	kryptogen	greater15	C	0	0	0	0	0	0	0	0	89	#N/A	0	1	61	1.7	21.1073	1	0	1	1	1	0	0	0	0	0	0	2	0	NA	NA	1	0	1	0	none	furo/spir	0	0	0	0	0	0
Varize	0	0	1	ALD	ALD	greater15	B	1	0	0	0	0	0	0	0	47	#N/A	0	1	73	1.8	22.5309	1	1	1	0	0	0	0	0	0	0	0	1	0	NA	NA	1	0	NA	2	carvedilol	spir	0	0	0	0	0	0
Varize	0	0	1	ALD	ALD	lesser10	A	1	0	0	0	0	0	0	0	48	51	0	1	63.4	NA	#N/A	0	0	0	0	0	0	0	0	0	0	0	1	0	1	NA	1	0	1	4	carvedilol	none	0	0	0	0	0	0
Varize	0	0	1	ALD	ALD	10-15	B	1	0	0	0	0	0	0	0	56	#N/A	0	0	79.4	1.75	25.9265	1	1	1	1	1	0	0	0	0	0	0	2	0	NA	NA	1	0	NA	0	none	spir	0	0	0	0	0	0
Varize	0	0	1	ALD	ALD	10-15	B	1	0	0	0	0	0	0	0	57	#N/A	0	1	92	1.8	28.3951	0	0	0	0	0	0	0	0	0	0	0	1	0	NA	NA	1	0	NA	4	carvedilol	none	0	0	0	0	0	0
Varize	0	0	1	ALD	ALD	10-15	B	1	0	0	0	0	0	0	0	50	#N/A	0	1	72.5	1.7	25.0865	1	0	1	1	1	0	0	0	0	0	0	3	0	NA	14	1	0	NA	4	carvedilol	furo/spir	0	0	0	0	0	0
Varize	0	0	1	NAFLD	NAFLD	10-15	B	0	1	0	0	0	0	0	0	74	76	2	1	132	1.82	39.8503	1	0	0	1	1	0	0	0	0	0	0	2	0	2	NA	1	0	3	4	carvedilol	furo/spir	0	0	0	1	0	1
Varize	0	0	1	ALD	ALD	greater15	C	1	0	0	0	0	0	0	0	36	#N/A	0	1	61.4	1.71	20.9979	1	0	0	1	1	1	0	0	0	0	1	3	NA	NA	NA	1	0	NA	death	NA	NA	0	NA	0	0	0	NA
Varize	0	0	1	ALD	ALD	greater15	C	1	0	0	0	0	0	0	0	29	31	0	1	111.5	1.85	32.5785	1	0	1	0	0	0	0	0	0	0	0	1	NA	1	NA	1	0	1	2	Carvedilol	none	0	0	0	0	0	0
Varize	0	0	1	viral	viral	greater15	B	0	0	0	1	0	0	0	0	68	#N/A	2	1	75	1.8	23.1481	1	0	1	1	1	1	0	0	0	0	1	3	NA	NA	NA	1	0	NA	1	SBB	furo/spir	0	NA	0	0	NA	NA
Varize	0	0	1	ALD	ALD	10-15	B	1	0	0	0	0	0	0	0	73	#N/A	1	1	90	1.8	27.7778		1	1	1	1	1	0	0	0	0	1	2	0	NA	6	1	0	2	1	none	none	0	0	0	0	0	0
Varize	0	0	1	ALD	ALD	10-15	B	1	0	0	0	0	0	0	0	39	40	0	1	68.5	1.78	21.6197	0	1	0	0	0	0	0	0	0	0	0	1	NA	2	NA	1	0	1	2	Carvedilol	furo/spir	0	NA	0	0	0	NA
Varize	0	0	1	ALD	ALD	greater15	C	1	0	0	0	0	0	0	0	45	45	0	1	83	1.78	26.1962	1	0	0	1	1	0	0	0	0	0	0	3	0	3	19	1	0	1	2	Carvedilol	furo/spir	0	0	0	0	0	0
Varize	0	0	1	ALD + viral	ALD + viral	10-15	A	1	0	1	0	0	0	0	0	47	48	0	1	85	1.84	25.1063	0	0	0	0	0	0	0	0	0	0	0	1	NA	NA	NA	1	0	1	2	Carvedilol	furo	0	NA	0	0	0	NA
Varize	0	0	1	ALD	ALD	greater15	C	1	0	0	0	0	0	0	0	44	47	2	1	59	1.72	19.9432	1	1	0	1	1	0	1	0	0	0	0	2	0	3	55	3	Hepamerz	2	1	none	none	0	NA	0	0	0	NA
Varize	0	0	1	viral	viral	greater15	A	0	0	1	0	0	0	0	0	29	30	2	1	73	1.85	21.3294	0	1	0	0	0	0	0	0	0	0	0	1	NA	1	NA	1	0	1	0	Carvedilol	none	0	0	0	0	0	0
Varize	0	0	1	ALD + viral	ALD + viral	greater15	C	1	0	0	1	0	0	0	0	35	#N/A	0	1	78	1.78	24.6181	1	0	1	1	1	0	1	0	0	0	0	3	0	NA	16	2	Colidimin, Hepamerz	NA	2	Carvedilol	none	0	NA	0	0	0	NA
Varize	0	0	1	ALD	ALD	greater15	C	1	0	0	0	0	0	0	0	45	48	0	1	95	1.81	28.9979	1	0	1	1	1	1	0	0	0	0	1	3	0	3	9	1	0	1	3	Carvedilol	furo/spir	0	0	0	0	0	0
Varize	0	0	1	ALD	ALD	greater15	C	1	0	0	0	0	0	0	0	69	#N/A	0	0	49	1.6	19.1406	1	1	0	1	1	0	1	0	0	0	0	2	NA	NA	NA	3	Hepamerz, Laevolac	1	1	SBB	furo	0	NA	0	0	0	NA
Varize	0	0	1	ALD	ALD	greater15	C	1	0	0	0	0	0	0	0	74	77	1	1	94	1.82	28.3782	0	0	0	1	1	0	0	0	0	0	0	3	0	1	168	1	0	3	2	Carvedilol	furo/spir	0	0	0	0	0	0
Varize	0	0	1	ALD	ALD	10-15	B	1	0	0	0	0	0	0	0	56	60	0	1	112	1.72	37.8583	0	1	0	1	1	0	0	0	0	0	0	2	0	3	157	1	0	1	3	Carvedilol	spir	0	0	0	0	0	0
Varize	0	0	1	ALD	ALD	10-15	B	1	0	0	0	0	0	0	0	57	57	0	1	100	1.72	33.8021	1	0	0	1	1	1	0	0	0	0	1	3	0	3	20	1	0	1	3	Carvedilol	furo/spir	0	0	0	0	0	0
Varize	0	0	1	ALD	ALD	10-15	B	1	0	0	0	0	0	0	0	59	#N/A	1	1	106.2	NA	#N/A	1	0	0	1	0	1	0	0	0	0	1	1	NA	NA	NA	1	0	1	3	Carvedilol	furo	0	NA	0	0	0	NA
Varize	0	0	1	ALD	ALD	10-15	B	1	0	0	0	0	0	0	0	57	57	0	0	57	1.58	22.8329	1	0	0	1	1	1	0	0	0	0	1	3	NA	2	NA	1	0	1	3	Carvedilol	spir	0	0	0	0	0	0
Varize	0	0	1	NAFLD	NAFLD	greater15	B	0	1	0	0	0	0	0	0	88	#N/A	0	0	95	1.62	36.1988	1	0	0	1	1	0	0	0	0	0	0	3	NA	NA	NA	1	0	NA	4	Carvedilol	furo	0	NA	0	0	0	NA
Varize	0	0	1	other	viral + Bilharziose	10-15	B	0	0	0	1	0	0	0	0	47	47	0	1	NA	NA	#N/A	0	0	0	0	0	0	0	0	0	0	0	1	NA	1	NA	1	0	1	2	propranolol	none	0	0	0	0	0	0
Varize	0	0	1	ALD	ALD	greater15	B	1	0	0	0	0	0	0	0	45	#N/A	0	1	91.3	NA	#N/A	1	0	0	1	0	0	1	0	0	0	0	1	NA	NA	NA	3	Hepamerz	NA	2	Carvedilol	none	0	NA	0	0	0	NA
Varize	0	0	1	ALD	ALD	lesser10	A	1	0	0	0	0	0	0	0	66	#N/A	0	1	69.3	1.78	21.8722	0	0	0	0	0	0	0	0	0	0	0	1	NA	NA	NA	1	0	1	4	Carvedilol	furo/spir	0	NA	0	0	0	NA
Varize	0	0	1	NAFLD	NAFLD	10-15	B	0	1	0	0	0	0	0	0	54	55	2	0	121.4	1.76	39.1916	1	0	0	1	1	0	0	0	0	0	0	3	NA	2	NA	1	0	1	2	Carvedilol	furo/spir	0	NA	0	0	0	NA
Varize	0	0	1	ALD	ALD	10-15	A	1	0	0	0	0	0	0	0	53	54	0	1	95	1.87	27.1669	1	0	0	0	0	0	0	0	0	0	0	1	0	1		1	0	1	4	Carvedilol	furo/spir	0	0	0	0	0	0
Varize	0	0	1	other	kryptogen	10-15	A	0	0	0	0	0	0	0	0	77	79	1	0	75	1.6	29.2969	1	0	0	1	1	1	0	0	0	0	1	2	0	2	102	1	0	1	3	Carvedilol	furo/spir	0	0	0	0	0	0
Varize	0	0	1	NAFLD	NAFLD	greater15	B	0	1	0	0	0	0	0	0	77	77	1	0	43.3	1.5	19.2444	1	1	1	0	0	0	0	0	0	0	0	1	0	1		1	0	1	0	none	furo/spir	0	0	0	0	0	0
Varize	0	0	1	ALD	ALD	greater15	B	1	0	0	0	0	0	0	0	68	68	1	1	75	1.81	22.8931	1	0	0	1	1	0	0	0	0	0	0	2	NA	NA	NA	1	0	NA	2	Carvedilol	furo/spir	0	NA	0	0	0	NA
Varize	0	0	1	other	kryptogen	greater15	C	0	0	0	0	0	0	0	0	84	#N/A	0	0	80	1.6	31.25	0	0	0	1	1	0	0	0	0	0	0	2	NA	NA	NA	1	0	NA	1	none	furo/spir	NA	NA	0	0	NA	NA
Varize	0	0	1	ALD	ALD	10-15	B	1	0	0	0	0	0	0	0	59	#N/A	0	0	65	1.64	24.1672	0	0	0	1	1	0	0	0	0	0	0	2	NA	NA	NA	1	0	NA	2	Carvedilol	none	0	NA	0	0	0	NA
Varize	0	0	1	ALD	ALD	greater15	C	1	0	0	0	0	0	0	0	50	#N/A	0	1	63.5	1.71	21.7161	1	1	0	1	1	0	1	0	0	0	0	3	0	NA	22	2	Hepamerz	NA	0	none	furo/spir	0	NA	0	0		NA
Varize	0	0	1	ALD	ALD	lesser10	A	1	0	0	0	0	0	0	0	63	65	0	0	58	1.73	19.3792	0	0	0	0	0	0	0	0	0	0	0	1	NA	1	NA	1	0	1	0	none		0	NA	0	0	0	NA
Varize	0	0	1	ALD	ALD	10-15	A	1	0	0	0	0	0	0	0	51	#N/A	2	1	78.1	NA	#N/A	1	0	1	1	0	0	1	0	0	0	0	1	0	NA	NA	2	0	NA	2	Carvedilol	furo/spir	0	NA	0	0	0	NA
Varize	0	0	1	ALD	ALD	greater15	C	1	0	0	0	0	0	0	0	62	#N/A	0	1	78	1.81	23.8088	1	0	0	1	1	0	1	0	0	0	0	3	0	NA	115	3	Colidimin, Hepamerz, Laevolac	NA	2	Carvedilol	furo/spir	0	NA	0	0	0	NA
Varize	0	0	1	ALD + viral	ALD + viral	greater15	C	1	0	1	0	0	0	0	0	39	41	0	1	97	1.82	29.2839	1	0	0	1	1	0	0	0	0	0	0	3	0	1	3	1	0	1	3	Carvedilol	furo/spir	0	0	0	0	0	0
Varize	0	0	1	ALD	ALD	greater15	C	1	0	0	0	0	0	0	0	42	43	0	1	72.1	1.75	23.5429	1	0	0	1	1	0	0	0	0	0	0	3	0	1	15	1	0	1	0	none	furo/spir	0	NA	0	0	0	NA
Varize	0	0	1	ALD	ALD	lesser10	B	1	0	0	0	0	0	0	0	64	66	0	1	86.5	NA	#N/A	1	0	0	1	1	0	1	0	0	0	0	2	0	NA	NA	2	0	2	2	Carvedilol	spir	0	0	0	0		0
Varize	0	0	1	ALD	ALD	lesser10	A	1	0	0	0	0	0	0	0	50	51	0	1	NA	NA	#N/A		1	1	1	0	1	0	0	0	0	1	1	0	2	20	1	0	1	3	Carvedilol	none	0	NA	0	0	0	NA
Varize	0	0	1	ALD	ALD	greater15	B	1	0	0	0	0	0	0	0	62	62	0	1	82	1.75	26.7755	0	0	0	1	0	0	1	0	0	0	0	1	0	NA	NA	2	Hepamerz	NA	0		none	0	NA	0	0	0	NA
Varize	0	0	1	ALD	ALD	10-15	A	1	0	0	0	0	0	0	0	51	52	0	1	77	1.85	22.4982	0	0	0	1	0	1	0	0	0	0	1	1	0	1	NA	1	0	1	3	Carvedilol	none	0	NA	0	0	0	NA
Varize	0	0	1	ALD	ALD	lesser10	A	1	0	0	0	0	0	0	0	56	58	0	0	59	1.7	20.4152	0	1	0	0	0	0	0	0	0	0	0	1	0	1	NA	1	0	1	0		none	0	0	0	0	0	0
Varize	0	0	1	ALD	ALD	greater15	C	1	0	0	0	0	0	0	0	70	70	0	0	65	1.64	24.1672	1	0	0	1	1	1	0	0	0	0	1	2	0	1	25	1	0	1	4	Carvedilol	furo/spir	0	0	0	0	0	0
Varize	0	0	1	ALD	ALD	greater15	C	1	0	0	0	0	0	0	0	56	#N/A	0	0	73	1.76	23.5666	1	0	1	1	1	0	1	0	0	0	0	2	0	1	38	2	Hepamerz	2	0		furo/spir	0	NA	0	0	0	NA
Varize	0	0	1	ALD	ALD	greater15	C	1	0	0	0	0	0	0	0	49	49	0	1	84.2	1.84	24.87	1	0	0	1	1	0	0	0	0	0	0	3	0	3	37	1	0	1	0		spir	0	NA	0	0	0	NA
Varize	0	0	1	ALD	ALD	lesser10	A	1	0	0	0	0	0	0	0	58	#N/A	0	0	71	1.67	25.4581	0	1	1	0	0	0	0	0	0	0	0	1	0	NA	NA	1	0	NA	0	Bisoprolol (kardial, 2x2.5mg)	none	0	NA	0	0	0	NA
Varize	0	0	1	ALD	ALD	10-15	A	1	0	0	0	0	0	0	0	69	71	1	0	53	1.58	21.2306	1	0	0	1	0	1	0	0	0	0	1	1	0	1	NA	1	0	1	1	Bisoprolol (kardial, 1x2.5mg)	spir	0	NA	0	0	0	NA
Varize	0	0	1	other	kryptogen	greater15	B	0	0	0	0	0	0	0	0	76	#N/A	0	1	79.3	1.83	23.6794	1	1	1	0	0	0	0	0	0	0	0	1	0	NA	NA	1	0	NA	2	Carvedilol	furo	0	NA	0	0	0	NA
Aszites	0	0	1	ALD + viral	ALD + viral	10-15	B	1	0	1	0	0	0	0	0	66	66	0	1	106	1.82	32.001	1	0	0	1	1	0	0	0	0	0	0	3	0	3	14	1	0	1	0		furo/spir	0	NA	0	0	0	NA
Varize	0	0	1	other	kryptogen	10-15	A	0	0	0	0	0	0	0	0	87	#N/A	0	1	78	1.72	26.3656	0	0	0	1	0	1	0	0	0	0	1	1	0	2	NA	1	0	1	1		none	0	NA	0	0	0	NA
Varize	0	0	1	NAFLD	NAFLD	greater15	B	0	1	0	0	0	0	0	0	63	66	1	0	121	1.63	45.5418	1	0	0	1	1	0	0	0	0	0	0	3	0	2	20	1	0	2	0	Carvedilol (kardial)	furo/spir	0	1	1	0	0	0
Varize	0	0	1	other	kryptogen	10-15	B	0	0	0	0	0	0	0	0	66	68	0	1	71	1.55	29.5525	0	0	0	1	1	0	0	0	0	0	0	2	0	3	10	1	0	2	2	Propranolol	furo/spir	0	0	0	0	0	0
Varize	0	0	1	ALD	ALD	10-15	A	1	0	0	0	0	0	0	0	63	#N/A	1	1	NA	NA	#N/A	0	0	1	1	0	0	1	0	0	0	0	1	0	NA		2	Colidimin	2	4	Carvedilol	none	0	NA	0	0	0	NA
Varize	0	0	1	ALD	ALD	greater15	C	1	0	0	0	0	0	0	0	54	55	0	1	64	NA	#N/A	1	0	0	1	1	0	0	1	0	0	0	2	1	2	3201	1	0	1	0		furo/spir	0	0	0	0	0	0
Varize	0	0	1	NAFLD	NAFLD	greater15	B	0	1	0	0	0	0	0	0	61	#N/A	1	0	NA	NA	#N/A	1	1	0	1	1	1	0	0	0	0	1	3	0	NA	249	1	0	NA	3	Carvedilol	none	0	NA	0	0	0	NA
Varize	0	0	1	ALD	ALD	greater15	C	1	0	0	0	0	0	0	0	47	47	0	1	62	1.73	20.7157	1	0	0	1	1	0	0	0	0	0	0	3	0	2	10	1	0	1	0		furo/spir	0	NA	0	0	0	NA
Varize	0	0	1	ALD	ALD	10-15	B	1	0	0	0	0	0	0	0	49	#N/A	0	1	70.5	1.78	22.251	1	0	0	1	1	0	0	0	0	0	0	2	0	NA	NA	1	0	NA	4	Carvedilol	furo/spir	0	NA	0	0	0	NA
Varize	0	0	1	ALD	ALD	10-15	B	1	0	0	0	0	0	0	0	60	#N/A	0	0	48	1.67	17.2111	0	0	0	1	1	0	0	0	0	0	0	2	0	NA	NA	1	0	NA	4	Carvedilol	none	0	NA	0	0	0	NA
Varize	0	0	1	ALD	ALD	greater15	B	1	0	0	0	0	0	0	0	51	51	0	1	71	1.73	23.7228	1	0	0	1	1	0	0	0	0	0	0	2	0	2	NA	1	0	1	0		furo/spir	0	NA	0	0	0	NA
Varize	0	0	1	ALD	ALD	greater15	A	1	0	0	0	0	0	0	0	72	74	2	1	85	1.75	27.7551	1	0	1	0	0	0	0	0	0	0	0	1	0	1	NA	1	0	1	2	Carvedilol	furo	0	0	0	0	0	0
Varize	0	0	1	ALD	ALD	10-15	A	1	0	0	0	0	0	0	0	54	54	0	1	NA	NA	#N/A	0	1	0	0	0	0	0	0	0	0	0	1	0	NA	NA	1	0	1	2	Carvedilol	none	0	NA	0	0	0	NA
Varize	0	0	1	ALD	ALD	lesser10	B	1	0	0	0	0	0	0	0	34	36	2	1	88	1.76	28.4091	1	1	1	0	0	0	0	0	0	1	0	1	0	1	NA	1	0	1	0		none	0	0	0	1	2	0
Varize	0	0	1	ALD	ALD	10-15	B	1	0	0	0	0	0	0	0	64	#N/A	0	0	45	1.6	17.5781	1	0	1	0	0	0	0	0	0	0	0	1	0	NA	NA	1	0	NA	0		furo/spir	0	NA	0	0	0	NA
Varize	0	0	1	ALD	ALD	10-15	C	1	0	0	0	0	0	0	0	66	#N/A	0	0	60	1.6	23.4375	1	0	0	1	1	1	1	0	0	0	1	3	0	NA	16	2	Laevolac	NA	0		furo	0	NA	0	0	0	NA
Varize	0	0	1	ALD	ALD	10-15	A	1	0	0	0	0	0	0	0	56	#N/A	0	1	86	1.72	29.0698	1	0	0	1	0	1	0	0	0	0	1	1	0	NA	NA	1	0	NA	3	Carvedilol	spir	0	NA	0	0	0	NA
Varize	1	0	1	ALD	ALD	greater15	B	1	0	0	0	0	0	0	0	71	72	0	1	86	1.87	24.5932	1	0	0	1	1	1	1	0	1	0	1	2	0	3	18	2	Laevolac	3	3	Carvedilol	furo/spir	1	0	1	0	0	0
Varize	0	0	1	ALD	ALD	10-15	A	1	0	0	0	0	0	0	0	47	48	0	1	77	1.83	22.9926		1	1	1	0	1	0	0	0	0	1	1	0	1	NA	1	0	1	3	Carvedilol	none	0	NA	0	0	0	NA
Varize	0	0	1	ALD	ALD	10-15	C	1	0	0	0	0	0	0	0	66	66	0	1	76		#N/A	1	0	0	1	1	0	0	0	0	0	0	3	0	3	114	1	0	1	2	Carvedilol	furo/spir	0	NA	0	0	0	NA
Varize	0	0	1	viral	viral	greater15	C	0	0	0	1	0	0	0	0	65	#N/A	0	0	67	1.62	25.5296	1	1	1	1	1	0	0	0	1	1	0	2	0	NA	10	1	0	NA	0		furo/spir	1	NA	1	1	1	NA
Varize	0	0	1	ALD + viral	ALD + viral	greater15	B	1	0	0	1	0	0	0	0	60	#N/A	0	1	103	1.98	26.2728	1	0	0	0	0	0	0	0	1	0	0	1	0	NA	NA	1	0	NA	2	Carvedilol	furo/spir	1	NA	1	0	0	NA
Varize	0	0	1	ALD	ALD	greater15	B	1	0	0	0	0	0	0	0	48	#N/A	0	1	77.2	NA	#N/A	1	0	0	0	0	0	0	0	0	0	0	1	0	NA	NA	1	0	NA	0		none	0	NA	0	0	0	NA
Varize	0	0	1	ALD + viral	ALD + viral	10-15	B	1	0	0	1	0	0	0	0	50	#N/A	1	1	120	1.8	37.037		1	0	1	0	1	1	0	0	0	1	1	0	NA	NA	2	Colidimin, Hepamerz, Laevolac	NA	3	Propranolol	spir	0	NA	0	0	0	NA
Varize	0	0	1	ALD	ALD	10-15	B	1	0	0	0	0	0	0	0	82	#N/A	0	0	NA	NA	#N/A	0	0	0	0	0	0	0	0	0	0	0	1	0	NA	NA	1	0	NA	0	Nebivolol 2.5mg kardial	spir	0	NA	0	0	0	NA
Varize	0	0	1	ALD	ALD	10-15	B	1	0	0	0	0	0	0	0	81	81	0	1	89	1.78	28.0899	0	0	0	1	1	0	1	0	0	0	0	2		NA	18	2	Colidimin, Hepamerz, Laevolac	NA	0		none	0	NA	0	0	0	NA
Varize	0	0	1	ALD	ALD	greater15	C	1	0	0	0	0	0	0	0	60	#N/A	0	1	66	1.64	24.539	1	0	0	1	1	0	0	0	0	0	0	3	0	NA	113	1	0	NA	2	Carvedilol	furo/spir	0	NA	0	0	0	NA
Varize	0	0	1	ALD	ALD	greater15	C	1	0	0	0	0	0	0	0	39	39	0	1			#N/A	1	0	0	1	1	1	0	0	0	0	1	2	0	2	NA	1	0	1	3	Carvedilol	furo/spir	0	NA	0	0	0	NA
Varize	0	0	1	viral	viral	10-15	A	0	0	0	0	0	1	0	0	61	63	0	0	69	NA	#N/A	0	0	0	0	0	0	0	0	0	0	0	1	0	NA	NA	1	0	1	2	Carvedilol	none	0	NA	0	0	0	NA
Varize	0	0	1	autoimmune & cholestatic	autoimmune	greater15	C	0	0	0	0	0	0	0	0	74	75	0	0	70	1.62	26.6728	1	0	0	1	1	0	1	0	0	0	0	2	0	2	17	2	Hepamerz	1	2	Carvedilol	furo/spir	0	0	0	0	0	0
Varize	0	0	1	ALD	ALD	greater15	C	1	0	0	0	0	0	0	0	71	#N/A	0	0	40	NA	#N/A	1	1	0	1	1	0	0	0	0	0	0	2	0	NA	NA	1	0	NA	0		none	0	NA	0	0	0	NA
Varize	0	0	1	ALD	ALD	greater15	B	1	0	0	0	0	0	0	0	78	#N/A	0	1	65	NA	#N/A	1	0	0	1	0	0	1	0	0	0	0	1	0	NA	NA	2	Hepamerz	NA	2	Carvedilol	furo	0	NA	0	0	0	NA
Varize	0	0	1	viral	viral	10-15	B	0	0	0	1	1	0	0	0	53	#N/A	0	1	88	1.82	26.5668	1	0	0	0	0	0	0	1	0	0	0	1	1	NA	267	1	0	NA	1		furo/spir	0	NA	0	0	0	NA
Varize	0	0	1	ALD	ALD	10-15	B	1	0	0	0	0	0	0	0	32	#N/A	0	0	70	1.65	25.7117	0	1	1	1	0	1	0	0	0	0	1	1	0	NA	NA	1	0	NA	3	Carvedilol	none	0	NA	0	0	0	NA
Varize	0	0	1	other	kryptogen	greater15	B	0	0	0	0	0	0	0	0	79	#N/A	1	0	65	1.68	23.03	1	0	1	0	0	0	0	0	0	1	0	1	0	NA	NA	1	0	NA	1		furo	0	NA	0	1	2	NA
Varize	0	0	1	ALD	ALD	greater15	C	1	0	0	0	0	0	0	0	59	#N/A	0	0	69.9	NA	#N/A	1	1	0	1	1	0	0	0	0	0	0	3	0	NA	24	1	0	NA	2	Carvedilol	furo/spir	0	NA	0	0	0	NA
Varize	0	0	1	ALD	ALD	greater15	C	1	0	0	0	0	0	0	0	44	#N/A	0	0	NA	NA	#N/A	1	0	1	0	0	0	0	0	0	0	0	1	0	NA	NA	1	0	NA	0		none	0	NA	0	0	0	NA
Varize	0	0	1	ALD	ALD	10-15	A	1	0	0	0	0	0	0	0	56	58	0	1	100	1.72	33.8021	0	0	0	0	0	0	0	0	0	0	0	1	0	1	NA	1	0	1	2	Carvedilol	none	0	0	0	0	0	0
Aszites	0	0	1	viral	viral	greater15	C	0	0	1	0	0	0	1	0	25	25	0	0	58	1.6	22.6562	1	1	0	1	1	0	1	0	0	1	0	2	0	2	37	3	Hepamerz	2	2	Carvedilol	spir	0	NA	0	1	4	NA
Varize	0	0	1	autoimmune & cholestatic	autoimmune	10-15	A	0	0	0	0	0	0	0	0	74	75	0	1	73	1.7	25.2595	1	1	0	0	0	0	0	0	0	0	0	1	0	1	NA	1	0	1	0		none	0	NA	0	0	0	NA
Varize	0	0	1	ALD	ALD	greater15	B	1	0	0	0	0	0	0	0	68	#N/A	0	1	87.5	1.78	27.6165	1	0	0	1	1	1	0	0	0	0	1	2	0	NA	NA	1	0	NA	3	Carvedilol	furo/spir	0	NA	0	0	0	NA
Varize	0	0	1	ALD	ALD	10-15	B	1	0	0	0	0	0	0	0	67	67	0	0	74	1.65	27.1809	1	1	0	1	1	0	0	0	0	0	0	2	0	2	58	1	0	1	2	Carvedilol	spir	0	NA	0	0	0	NA
Varize	0	0	1	ALD	ALD	10-15	A	1	0	0	0	0	0	0	0	42	43	0	0	58	1.76	18.7242	1	0	1	0	0	0	0	0	0	0	0	1	0	1	NA	1	0	1	2	Carvedilol	none	0	NA	0	0	0	NA
Varize	0	0	1	ALD	ALD	greater15	B	1	0	0	0	0	0	0	0	51	#N/A	0	1	123	1.9	34.072	1	1	1	1	1	0	0	0	0	0	0	2	0	NA	NA	1	0	NA	2	Carvedilol	furo/spir	0	NA	0	0	0	NA
Varize	0	0	1	autoimmune & cholestatic	cholestatic	greater15	B	0	0	0	0	0	0	0	0	59	60	0	1	64	1.79	19.9744	1	1	1	0	0	0	0	0	0	0	0	1	0	2	114	1	0	2	2	Carvedilol	furo	0	0	0	0	0	0
Varize	0	0	1	ALD	ALD	greater15	C	1	0	0	0	0	0	0	0	45	46	0	1	109	1.8	33.642	1	1	1	1	0	0	1	1	0	0	0	1	1	2	625	3	Colidimin, Hepamerz, Laevolac	2	2	Carvedilol	furo	0	NA	0	0	0	NA
Varize	0	0	1	ALD	ALD	greater15	B	1	0	0	0	0	0	0	0	74	#N/A	0	1	85	1.78	26.8274	0	0	0	1	1	0	0	0	0	0	0	3	0	NA	60	1	0	NA	0		spir	0	NA	0	0	0	NA
Varize	0	0	1	ALD	ALD	greater15	C	1	0	0	0	0	0	0	0	46	#N/A	0	1	70	1.73	23.3887	1	0	1	1	1	0	0	0	0	0	0	2	0	NA	15	1	0	NA	4	Carvedilol	furo/spir	0	NA	0	0	0	NA
Varize	0	0	1	ALD	ALD	greater15	B	1	0	0	0	0	0	0	0	61	#N/A	0	1	63.3	NA	#N/A	1	1	1	0	0	0	0	0	0	0	0	1	0	NA	NA	1	0	NA	0		furo/spir	0	NA	0	0	0	NA
Aszites	0	0	1	ALD	ALD	greater15	C	1	0	0	0	0	0	0	0	40	43	0	0	57	1.66	20.6852	1	1	0	1	1	0	0	0	0	0	0	3	0	2	30	1	0	1	0		furo/spir	0	NA	0	0	0	NA
Varize	0	0	1	ALD	ALD	greater15	C	1	0	0	0	0	0	0	0	46	46	0	1	110	1.77	35.1112	1	1	0	1	1	1	0	0	0	0	1	3	0	3	87	1	0	1	3	Carvedilol	furo/spir	0	NA	0	0	0	NA
Varize	0	0	1	ALD	ALD	10-15	A	1	0	0	0	0	0	0	0	71	#N/A	0	1	90	NA	#N/A	1	0	1	0	0	0	0	0	0	0	0	1	0	NA	NA	1	0	NA	0		none	0	NA	0	0	0	NA
Varize	0	0	1	ALD	ALD	greater15	C	1	0	0	0	0	0	0	0	40	#N/A	0	1	68	1.78	21.4619	1	1	0	1	1	1	1	0	0	0	1	2	0	NA	NA	3	Colidimin, Hepamerz	NA	2	Carvedilol	furo/spir	0	NA	0	0	0	NA
Varize	0	0	1	viral	viral	greater15	C	0	0	0	0	0	1	0	0	33	35	0	1	73	1.7	25.2595	0	0	0	1	1	0	1	1	0	0	0	2	1	3	4414	2	Colidimin	2	2	Carvedilol	spir	0	0	0	0	0	0
Varize	0	0	1	ALD	ALD	greater15	B	1	0	0	0	0	0	0	0	69	#N/A	0	1	72	1.72	24.3375	1	0	0	0	0	0	0	0	0	0	0	1	0	NA	NA	1	0	NA	2	Carvedilol	furo/spir	0	NA	0	0	0	NA
Aszites	0	0	1	ALD	ALD	lesser10	A	1	0	0	0	0	0	0	0	74	74	1	0	82	1.62	31.2452	1	0	1	1	1	0	0	0	0	0	0	2	0	2	80	1	0	2	0		none	0	NA	0	0	0	NA
Varize	0	0	1	viral	viral	10-15	A	0	0	0	0	0	1	0	0	41	#N/A	0	1	83	1.78	26.1962	1	0	0	0	0	0	0	0	0	0	0	1	0	NA	NA	1	0	NA	2	Carvedilol	none	0	NA	0	0	0	NA
Aszites	0	0	1	ALD	ALD	10-15	B	1	0	0	0	0	0	0	0	65	65	0	1	75	1.7	25.9516	1	1	1	1	1	0	0	0	0	0	0	3	0	3	44	1	0	1	2	Carvedilol	furo/spir	0	NA	0	0	0	NA
Aszites	0	0	1	ALD	ALD	greater15	C	1	0	0	0	0	0	0	0	61	62	0	1	64	1.76	20.6612	1	0	0	1	1	0	0	0	0	0	0	3	0	3	15	1	0	2	1		furo/spir	0	NA	0	0	0	NA
Varize	0	0	1	viral	viral	greater15	B	0	0	0	1	0	0	0	0	53	#N/A	0	0	93	1.74	30.7174	1	0	0	0	0	0	0	0	0	0	0	1	0	NA	NA	1	0	NA	2	Carvedilol	furo/spir	0	NA	0	0	0	NA
Varize	0	0	1	ALD	ALD	lesser10	B	1	0	0	0	0	0	0	0	87	#N/A	0	0	61	1.67	21.8724	1	0	0	1	1	1	0	0	0	0	1	2	0	NA	33	1	0	NA	5	Carvedilol	furo/spir	0	NA	0	0	0	NA
Varize	0	0	1	ALD	ALD	lesser10	B	1	0	0	0	0	0	0	0	81	#N/A	0	1	50	1.58	20.0288	1	0	0	1	1	1	0	0	0	0	1	2	0	NA	NA	1	0	NA	5		furo/spir	0	NA	0	0	0	NA
Varize	0	0	1	ALD	ALD	greater15	C	1	0	0	0	0	0	0	0	57	#N/A	0	1	114	1.9	31.5789	1	0	0	1	1	0	1	0	0	0	0	2	0	NA	NA	3	Hepamerz	NA	2	Propranolol	furo/spir	0	NA	0	0	0	NA
Varize	0	0	1	ALD	ALD	greater15	C	1	0	0	0	0	0	0	0	59	60	0	1	109	NA	#N/A	1	0	0	1	1	0	0	1	0	0	0	2	1	3	3086	1	0	1	2	Carvedilol	furo/spir	0	NA	0	0	0	NA
Varize	0	0	1	viral	viral	lesser10	B	0	0	0	1	0	0	0	0	76	76	0	0	60	1.55	24.974	0	0	0	0	0	0	0	0	1	1	0	1	0	1	NA	1	0	1	2	Carvedilol	furo/spir	1	known	1	1	1	known
Aszites	0	0	1	ALD	ALD	10-15	B	1	0	0	0	0	0	0	0	66	66	0	1	72	1.68	25.5102	1	0	0	1	1	1	0	0	0	0	1	3	0	3	39	1	0	1	3	Carvedilol	furo/spir	0	0	0	0	0	0
Varize	0	0	1	ALD	ALD	greater15	B	1	0	0	0	0	0	0	0	71	#N/A	1	1	87	1.6	33.9844	1	0	0	1	1	0	0	0	0	0	0	3	0	3	26	1	0	1	2	Carvedilol	furo/spir	0	NA	0	0	0	NA
Varize	0	0	1	ALD	ALD	10-15	B	1	0	0	0	0	0	0	0	62	62	0	0	55	1.63	20.7008	0	0	0	1	1	1	0	0	0	0	1	2	0	2	NA	1	0	1	1		furo/spir	0	0	0	0	0	0
Varize	0	0	1	ALD	ALD	greater15	C	1	0	0	0	0	0	0	0	43	#N/A	0	1	84	1.8	25.9259	1	1	1	1	1	0	0	0	0	0	0	2	0	NA	49	1	0	NA	2	Carvedilol	furo/spir	0	NA	0	0	0	NA
Varize	0	0	1	ALD	ALD	10-15	B	1	0	0	0	0	0	0	0	76	#N/A	0	0	77.5	1.73	25.8946	0	0	0	1	1	0	1	0	0	0	0	2	0	NA	NA	2	Hepamerz	NA	2	Propranolol	furo/spir	0	NA	0	0	0	NA
Varize	0	0	1	ALD + viral	ALD + viral	10-15	B	1	0	1	0	0	0	0	0	53	#N/A	0	1	67	1.76	21.6296	0	0	0	1	1	0	0	0	0	0	0	2	0	NA	NA	1	0	NA	2	Propranolol	spir	0	NA	0	0	0	NA
Varize	0	0	1	ALD	ALD	greater15	B	1	0	0	0	0	0	0	0	74	#N/A	1	1	74.1	1.78	23.3872	1	1	1	1	1	1	0	0	0	0	1	2	0	NA	NA	1	0	NA	death		furo	0	NA	0	0	0	NA
Varize	0	0	1	ALD + viral	ALD + viral	greater15	C	1	0	0	1	0	0	0	0	42	#N/A	0	0	73	1.73	24.3911	1	0	0	1	1	0	1	0	0	0	0	2	0	NA	NA	2	Hepamerz	NA	2	Carvedilol	furo/spir	0	NA	0	0	0	NA
Varize	0	0	1	ALD	ALD	10-15	B	1	0	0	0	0	0	0	0	60	60	1	1	73.4	1.8	22.6543	1	0	1	0	0	0	0	0	0	0	0	1	0	NA	NA	1	0	NA	0		none	0	NA	0	0	0	NA
Varize	0	0	1	ALD + viral	ALD + viral	10-15	B	1	0	0	1	0	0	0	0	41	41	0	1	NA	NA	#N/A	0	0	0	1	1	0	0	0	0	0	0	3	0	2	14	1	0	2	2	Carvedilol	furo/spir	0	NA	0	0	0	NA
Varize	0	0	1	NAFLD	NAFLD	lesser10	B	0	1	0	0	0	0	0	0	81	#N/A	2	0	60	1.58	24.0346	0	0	1	1	1	1	0	0	0	0	1	3	0	NA	4	1	0	NA	3	Carvedilol	furo/spir	0	NA	0	0	0	NA
Varize	0	0	1	viral	viral	10-15	B	0	0	1	1	0	0	0	0	66	66	0	1	76	1.82	22.9441	1	0	0	1	1	0	0	0	0	0	0	3	0	2	70	1	0	3	2	Carvedilol	furo/spir	0	NA	0	0	0	NA
Varize	0	0	1	NAFLD	NAFLD	lesser10	A	0	1	0	0	0	0	0	0	47	48	1	1	88	1.58	35.2508	0	0	0	0	0	0	0	0	0	1	0	1	0	1	NA	1	0	1	2	Carvedilol	none	0	0	0	1	4	known
Varize	0	0	1	ALD	ALD	lesser10	B	1	0	0	0	0	0	0	0	58	#N/A	0	1	140	1.7	48.4429	1	0	0	1	1	0	0	0	0	0	0	2	0	NA	NA	1	0	NA	2	Carvedilol	furo/spir	0	NA	0	0	0	NA
Varize	0	0	1	ALD	ALD	greater15	C	1	0	0	0	0	0	0	0	34	#N/A	0	1	76.6	1.73	25.5939	1	1	1	1	0	0	1	0	0	0	0	1	0	NA	NA	2	Hepamerz	NA	2	Carvedilol	none	0	NA	0	0	0	NA
Varize	0	0	1	NAFLD	NAFLD	greater15	C	0	1	0	0	0	0	0	0	68	#N/A	1	1	93	1.75	30.3673	1	0	1	1	1	0	0	0	1	1	0	3	0	NA	25	1	0	NA	2	Carvedilol	furo/spir	1	NA	1	1	1	NA
Varize	0	0	1	ALD	ALD	greater15	C	1	0	0	0	0	0	0	0	35	#N/A	1	1	80	1.87	22.8774	0	0	0	1	1	0	1	0	0	0	0	2	0	1		2	Laevolac	1	0		furo/spir	0	NA	0	0	0	NA
Varize	0	0	1	ALD	ALD	greater15	B	1	0	0	0	0	0	0	0	55	#N/A	0	1	80	1.78	25.2493		1	0	1	0	0	1	0	0	0	0	1	0	NA	NA	2	Hepamerz	NA	1		none	0	NA	0	0	0	NA
Varize	0	0	1	ALD	ALD	greater15	C	1	0	0	0	0	0	0	0	45	#N/A	0	0	47.3	1.55	19.6878	1	0	1	1	1	0	1	0	0	0	0	3	0	NA	172	2	Colidimin, Hepamerz, Laevolac	NA	1		furo/spir	0	NA	0	0	0	NA
Varize	0	0	1	ALD	ALD	greater15	B	1	0	0	0	0	0	0	0	50	50	0	1	80	1.76	25.8264	1	0	0	1	1	1	0	0	0	0	1	2	0	2	NA	1	0	1	3	Carvedilol	furo	0	NA	0	0	0	NA
Aszites	0	0	1	ALD	ALD	10-15	C	1	0	0	0	0	0	0	0	62	63	0	1	92	1.75	30.0408	1	0	0	1	1	0	1	0	0	0	0	3	0	3	18	2	Hepamerz	2	2	Propranolol	furo/spir	0	NA	0	0	0	NA
Varize	0	0	1	ALD	ALD	10-15	B	1	0	0	0	0	0	0	0	42	#N/A	0	1	60	1.78	18.937	1	0	0	1	1	0	0	0	0	0	0	2	0	1	NA	1	0	1	0		furo/spir	0	0	0	0	0	0
Varize	0	0	1	other	kryptogen	10-15	B	0	0	0	0	0	0	0	0	76	76	0	0	62	1.66	22.4996	0	0	1	0	0	0	0	0	0	0	0	1	0	NA	NA	1	0	NA	0		none	0	NA	0	0	0	NA
Varize	0	0	1	viral	viral	lesser10	B	0	0	0	0	0	1	0	0	53	#N/A	0	1	68	1.7	23.5294	1	0	1	0	0	0	0	0	0	0	0	1	0	NA	NA	1	0	NA	0		none	0	NA	0	0	0	NA
Varize	0	0	1	ALD + viral	ALD + viral	greater15	B	1	0	0	1	0	0	0	0	63	#N/A	0	1	75	1.71	25.6489	1	0	1	0	0	0	0	0	1	0	0	1	0	NA	NA	1	0	NA	0		none	1	NA	1	0	0	NA
Varize	0	0	1	ALD	ALD	lesser10	B	1	0	0	0	0	0	0	0	44	45	0	0	54	1.65	19.8347	1	0	1	1	1	0	0	0	0	0	0	2	0	2	NA	1	0	1	0		spir	0	NA	0	0	0	NA
Varize	0	0	1	viral	viral	lesser10	B	0	0	0	1	0	0	0	0	37	#N/A	0	1	62.5	1.7	21.6263	1	0	0	1	1	0	0	0	0	0	0	2	0	NA	NA	1	0	NA	2	Carvedilol	spir	0	NA	0	0	0	NA
Varize	0	0	1	ALD	ALD	greater15	B	1	0	0	0	0	0	0	0	45	#N/A	0	1	87	1.78	27.4587	1	1	1	0	0	0	0	0	0	0	0	1	0	NA	NA	1	0	NA	2	Carvedilol	none	0	NA	0	0	0	NA
Aszites	0	0	1	ALD	ALD	10-15	B	1	0	0	0	0	0	0	0	47	#N/A	0	1	87	1.75	28.4082	1	0	0	1	1	0	0	0	0	0	0	3	0	NA	23	1	0	NA	2	Carvedilol	furo/spir	0	NA	0	0	0	NA
Varize	0	0	1	ALD	ALD	10-15	C	1	0	0	0	0	0	0	0	65	#N/A	0	1	70	1.73	23.3887	1	0	0	1	1	0	1	0	0	0	0	3	0	NA	12	2	Laevolac	NA	2	Carvedilol	furo/spir	0	NA	0	0	0	NA
Aszites	0	0	1	ALD	ALD	greater15	C	1	0	0	0	0	0	0	0	58	60	0	1	66	1.77	21.0667	1	0	0	1	1	0	1	0	0	0	0	3	0	2	75	2	Hepamerz, Laevolac	NA	0	Carvedilol	spir	0	NA	0	0	0	NA
Varize	0	0	1	other	kryptogen	10-15	A	0	0	0	0	0	0	0	0	67	#N/A	0	1	70	1.7	24.2215	0	0	0	0	0	0	0	0	0	0	0	1	0	1	NA	1	0	1	2	Carvedilol	none	0	0	0	0	0	NA
Varize	0	0	1	ALD	ALD	lesser10	A	1	0	0	0	0	0	0	0	64	64	1	1	100	1.8	30.8642	1	0	0	0	0	0	0	0	1	1	0	1	0	2	NA	1	0	1	0		none	1	known	1	1	1	known
Varize	0	0	1	ALD	ALD	greater15	B	1	0	0	0	0	0	0	0	59	#N/A	1	1	95	1.88	26.8787	1	0	0	0	0	0	0	0	0	0	0	1	0	NA	NA	1	0	NA	2	Carvedilol	spir	0	NA	0	0	0	NA
Varize	0	0	1	ALD	ALD	greater15	B	1	0	0	0	0	0	0	0	58	58	0	1	66	1.8	20.3704	1	0	0	0	0	0	0	0	0	0	0	1	0	NA	NA	1	0	NA	0		none	0	NA	0	0	0	NA
Varize	0	0	1	ALD	ALD	greater15	B	1	0	0	0	0	0	0	0	48	#N/A	1	1	90	1.65	33.0579	1	1	1	0	0	0	0	0	0	0	0	1	0	NA	NA	1	0	NA	2	Carvedilol	none	0	NA	0	0	0	NA
Varize	0	0	1	ALD	ALD	greater15	B	1	0	0	0	0	0	0	0	52	#N/A	0	1	110	1.78	34.7178	1	0	0	1	0	1	0	0	0	0	1	1	0	NA	NA	1	0	NA	3	Carvedilol	furo	0	NA	0	0	0	NA
Varize	0	0	1	ALD	ALD	lesser10	A	1	0	0	0	0	0	0	0	67	#N/A	0	1	104	1.91	28.508	1	0	0	0	0	0	0	0	0	0	0	1	0	NA	NA	1	0	NA	2	Carvedilol	tora/spir	0	NA	0	0	0	NA
Varize	0	0	1	autoimmune & cholestatic	autoimmune	greater15	A	0	0	0	0	0	0	0	0	72	#N/A	0	1	80	1.77	25.5354	0	0	0	0	0	0	0	0	0	0	0	1	0	NA	NA	1	0	NA	0	Bisoprolol (kardial)	furo/spir	0	NA	0	0	0	NA
Varize	0	0	1	ALD	ALD	10-15	B	1	0	0	0	0	0	0	0	78	#N/A	0	0	51.8	1.68	18.3532	1	0	0	1	1	0	0	0	0	0	0	2	0	NA	21	1	0	NA	1		furo/spir	0	NA	0	0	0	NA
[truncated: 114 more columns]
